# Supplementary material for: The genetic trail of the invasive mosquito species Aedes koreicus from the east to the west of Northern Italy
Source: PLoS Negl Trop Dis. 2025 Mar 31;19(3):e0012945. doi: 10.1371/journal.pntd.0012945 (PMC12005524; doi:10.1371/journal.pntd.0012945)
Supplement: S1 File — For each of the 10 loci included in the population genetics analyses, genotypes of single mosquitoes are reported rounded to the integer. The length of the repetitive motif characterizing each locus is reported too. (XLSX) [file pntd.0012945.s001.xlsx]

## Sheet: Genotypes
Lenght of the repetitive motif (bp)	3		3		3		3		3		3		3		3			4		4
Individual / Locus	AK1a	AK1b	AK5a	AK5b	AK7a	AK7b	AK9a	AK9b	AK10a	AK10b	AK12a	AK12b	AK13a	AK13b	AK15a	AK15b	AK23a	AK23b	AK28a	AK28b
BL11_01	120	120	107	107	144	147	96	96	125	125	82	97	140	143	102	102	145	145	80	80
BL11_02	123	126	104	107	144	147	90	93	125	125	82	91	143	143	102	102	141	145	88	92
BL11_03	120	120	104	116	144	144	90	96	125	125	82	91	143	143	102	102	141	145	80	104
BL11_04	120	120	107	110	144	150	90	90	125	125	82	97	143	143	102	102	141	145	92	100
BL11_05	123	123	104	107	144	144	90	90	125	125	91	100	143	143	102	102	145	145	92	100
BL11_06	123	123	104	107	144	144	90	90	125	125	82	91	143	143	102	102	145	145	92	100
BL11_07	123	123	104	107	144	144	90	90	125	125	91	100	143	143	102	102	145	145	88	92
BL11_08	120	123	104	107	144	144	90	96	125	125	82	91	143	143	102	102	145	145	92	100
BL11_09	120	126	104	107	144	144	93	96	125	125	91	100	143	143	102	102	145	145	92	100
BL11_10	120	123	107	119	144	147	96	96	116	116	91	97	143	143	102	102	145	145	92	92
BL11_11	120	126	104	107	144	144	90	93	116	125	91	91	143	143	102	102	141	145	80	100
BL11_12	120	120	104	107	144	150	90	96	116	125	91	91	143	143	102	102	141	145	84	92
BL11_13	120	126	104	107	144	144	90	96	125	125	91	94	143	149	102	102	145	145	92	92
BL11_14	120	120	104	107	144	144	90	96	125	125	91	94	143	143	102	102	141	141	80	100
BL11_15	120	120	107	107	144	144	90	96	116	125	91	94	143	143	102	102	141	145	80	100
BL11_16	120	120	107	116	144	147	96	96	116	116	91	97	143	143	102	102	145	145	92	100
BL11_17	120	123	107	116	144	144	96	99	125	125	91	91	143	143	102	102	141	145	92	92
BL11_18	120	120	104	107	144	150	90	90	125	125	91	94	143	143	102	102	141	145	80	92
BL11_19	120	120	104	104	144	150	90	96	125	125	91	97	143	143	102	102	141	145	92	100
BL11_20	120	120	104	104	144	150	90	90	125	125	94	97	143	143	102	102	141	145	92	100
BL11_21	120	120	107	119	144	147	96	99	125	125	82	91	140	143	102	102	145	145	92	92
BL11_22	120	123	104	107	144	144	90	96	125	125	82	91	143	143	102	102	145	145	88	92
BL11_23	120	120	107	116	144	147	96	99	125	125	91	91	143	143	102	102	141	145	92	100
BL11_24	120	120	104	104	150	150	90	96	125	125	91	97	143	143	102	102	145	145	92	92
BL21_01	120	120	107	110	144	144	96	96	116	125	91	97	143	143	102	102	145	145	92	92
BL21_02	120	123	104	119	144	144	90	96	125	125	91	97	143	143	102	102	145	145	88	92
BL21_03	120	120	104	116	144	144	96	96	125	125	91	97	143	143	102	102	145	145	80	92
BL21_04	120	123	107	107	144	144	90	90	125	125	91	97	143	143	102	102	145	145	92	92
BL21_05	120	120	107	107	144	150	90	102	125	125	91	97	143	143	102	102	145	145	88	100
BL21_06	120	126	104	107	144	144	96	102	116	125	82	91	143	143	102	102	145	145	92	96
BL21_07	120	120	107	107	144	144	90	90	125	125	91	97	143	143	102	102	145	145	92	92
BL21_08	120	123	104	107	144	144	90	102	125	125	91	97	143	143	102	102	141	141	80	92
BL21_09	120	126	104	107	144	144	96	96	125	125	91	97	143	143	102	102	145	145	84	92
BL21_10	123	126	104	119	144	144	96	96	125	125	91	97	143	143	102	102	141	145	92	92
BL21_11	120	120	104	107	144	144	96	102	125	125	91	91	143	143	102	102	145	145	80	92
BL21_12	120	120	107	116	144	144	93	96	125	125	91	91	143	143	102	102	145	145	92	92
BL21_13	120	123	107	107	144	150	96	96	125	125	91	97	143	143	102	102	145	145	88	92
BL21_14	120	120	104	104	144	144	90	96	125	125	82	97	143	143	102	105	145	145	92	100
BL21_15	120	120	104	107	144	147	93	96	116	125	82	97	143	143	102	102	145	145	88	100
BL21_16	120	120	104	107	144	150	90	93	125	125	82	97	143	143	102	102	141	145	92	100
BL21_17	120	120	104	104	144	144	96	96	116	125	97	97	143	143	102	102	141	145	92	92
BL21_18	120	120	104	110	144	144	96	96	125	125	91	91	143	143	102	102	145	145	92	100
BL21_19	120	126	104	104	144	144	90	96	125	125	91	100	140	142	102	102	141	145	92	100
BL21_20	120	126	106	106	144	147	90	96	116	125	82	97	143	143	102	102	145	145	92	92
BL21_21	120	126	110	119	144	144	96	96	125	125	91	94	143	143	102	102	141	145	92	100
BL21_22	120	123	104	107	144	144	90	96	125	125	82	91	140	140	102	102	141	141	92	92
BL21_23	120	120	107	107	144	144	90	96	125	125	91	91	143	143	102	102	145	145	80	100
BL21_24	120	120	104	116	144	144	96	96	125	125	91	94	143	143	102	102	145	145	80	92
BL21_25	120	120	104	104	144	144	96	96	125	125	91	97	143	143	102	102	141	145	80	92
BL21_26	120	126	104	107	144	144	90	96	125	125	97	97	143	143	102	102	145	145	84	92
BL21_27	120	120	107	107	144	144	96	96	125	125	91	97	143	143	102	102	141	145	80	88
BL21_28	120	120	107	116	144	144	96	96	125	125	82	82	143	143	102	102	141	145	92	100
BL21_29	120	120	110	116	144	144	96	96	125	125	97	97	143	143	102	102	145	145	80	92
BL21_30	120	126	107	119	144	144	90	90	125	125	97	97	143	143	102	102	145	145	84	84
BL21_31	120	120	107	119	144	144	96	96	125	125	91	91	143	143	102	102	145	145	92	100
VI21_01	120	120	104	107	144	147	90	96	116	125	91	97	143	143	102	102	141	145	92	100
VI21_02	120	120	107	107	144	147	90	96	125	125	91	91	143	143	102	102	141	141	80	88
VI21_03	120	120	104	104	144	147	90	96	116	125	91	97	143	143	102	105	145	145	84	92
VI21_04	120	120	104	107	144	147	90	96	125	125	91	91	143	143	102	102	141	145	84	92
VI21_05	126	126	107	107	144	147	96	102	125	125	91	97	143	143	102	102	145	145	92	100
VI21_06	120	120	104	104	144	144	90	96	116	125	91	97	143	143	102	102	145	145	96	100
VI21_07	120	120	104	107	144	144	90	90	125	125	94	97	143	143	102	102	145	145	92	92
VI21_08	120	120	104	107	144	144	90	96	116	125	91	97	143	143	102	102	141	145	80	88
VI21_09	120	123	104	104	144	147	99	99	116	125	91	97	143	143	102	102	145	145	92	100
VI21_10	120	120	104	107	144	144	90	96	125	125	91	97	143	143	102	102	141	145	92	100
VI21_11	120	120	104	107	144	150	99	99	125	125	91	91	143	143	102	102	145	145	100	100
VI21_12	120	120	104	104	144	144	99	99	117	125	100	100	143	143	102	102	145	145	100	100
VI21_13	120	120	107	107	144	147	96	99	125	125	82	91	140	143	102	102	141	145	92	96
VI21_14	120	120	107	107	144	147	96	96	125	125	91	97	143	143	102	102	141	145	92	92
VI21_15	120	120	104	104	144	144	90	99	116	125	97	100	143	143	102	102	145	145	80	100
VI21_16	120	120	107	107	144	147	102	102	125	125	91	97	143	143	102	102	145	145	92	100
VI21_17	120	120	104	107	144	147	90	96	116	125	91	97	143	143	102	102	141	145	92	100
VI21_18	120	120	104	107	144	147	90	96	116	125	91	91	143	143	102	102	141	145	92	100
VI21_19	123	126	107	119	144	144	93	93	116	116	94	97	143	143	102	102	145	145	92	92
VI21_20	120	120	104	104	144	144	93	99	125	125	91	97	143	143	102	102	145	145	88	92
VI21_21	120	120	104	104	144	144	90	90	125	125	82	91	143	143	102	102	145	145	88	100
VI21_22	120	120	104	104	144	150	90	90	125	125	91	97	143	143	102	102	145	145	88	100
VI21_23	120	120	107	107	144	147	96	102	125	125	91	91	143	143	102	102	145	145	92	92
VI21_24	120	120	104	104	144	147	90	90	125	125	91	91	140	143	102	102	145	145	80	92
VI21_25	120	120	107	107	144	144	90	96	116	125	91	94	143	143	102	102	141	145	92	92
VI21_26	120	120	104	104	144	147	90	96	116	125	91	91	143	143	102	102	141	145	92	92
VI21_27	120	120	104	104	144	144	90	102	116	125	91	97	143	143	102	102	145	145	92	100
VI21_28	120	120	104	104	144	144	90	96	116	125	91	97	143	143	102	102	145	145	92	92
VI21_29	120	120	107	107	144	144	96	96	125	125	97	97	143	143	102	102	141	145	88	100
VI21_30	120	120	104	107	144	144	90	96	116	125	97	97	143	143	102	102	141	145	88	92
VI22_01	120	123	104	119	144	144	96	99	125	125	91	94	143	143	102	102	145	145	92	100
VI22_02	120	120	107	107	144	144	90	96	116	116	91	97	143	143	102	102	145	145	92	92
VI22_03	120	123	104	107	144	150	90	96	125	125	91	91	143	143	102	102	141	145	92	92
VI22_04	120	120	104	107	144	144	90	96	125	125	94	97	143	143	102	102	145	145	92	92
VI22_05	120	120	104	104	144	144	90	90	116	125	94	97	143	143	102	102	145	145	92	92
VI22_06	120	120	104	107	144	144	90	90	125	125	91	97	140	143	102	102	145	145	80	92
VI22_07	120	126	104	107	144	144	90	93	116	125	91	91	143	143	102	102	145	145	92	92
VI22_08	120	120	104	104	144	147	90	90	125	125	88	91	143	143	102	102	145	145	100	100
VI22_09	120	120	104	107	144	147	90	90	125	125	91	97	143	143	102	102	145	145	92	100
VI22_10	120	120	104	104	144	144	96	102	116	125	91	94	143	143	102	102	145	145	84	100
VI22_11	120	120	107	116	144	150	90	90	125	125	91	97	143	143	102	102	145	145	80	92
VI22_12	120	120	104	107	144	150	90	96	125	125	91	91	143	143	102	102	145	145	92	92
VI22_13	120	123	104	107	144	144	90	99	125	125	91	97	140	140	102	102	145	145	80	92
VI22_14	120	126	104	107	144	150	96	96	116	125	91	97	143	143	102	102	145	145	92	92
VI22_15	120	126	104	107	144	144	90	90	116	125	91	94	143	143	102	102	145	145	84	92
VI22_16	120	123	104	107	144	150	90	99	116	125	91	91	143	143	102	102	145	145	92	92
VI22_17	120	126	104	104	144	150	90	96	116	116	91	97	143	143	102	102	145	145	88	92
VI22_18	120	120	107	110	144	144	90	96	125	125	91	97	143	143	102	102	145	145	92	92
VI22_19	120	120	104	107	144	144	96	96	116	116	91	91	143	143	102	102	145	145	92	100
VI22_20	120	120	104	107	144	147	90	99	125	125	91	91	143	143	102	102	145	145	88	100
VI22_21	120	120	107	116	144	144	90	90	125	125	91	91	143	143	102	102	145	145	92	100
VI22_22	120	123	104	107	144	144	90	99	125	125	91	91	143	143	102	102	145	145	88	100
VI22_23	120	126	104	107	144	144	93	99	125	125	91	97	143	143	102	102	145	145	80	92
VI22_24	120	123	107	110	144	144	93	99	116	125	91	91	143	143	102	102	145	145	92	92
VI22_25	120	120	107	107	144	144	81	96	125	125	82	91	143	143	102	102	145	145	92	92
VI22_26	120	120	104	116	144	144	90	90	125	125	91	91	143	143	102	102	145	145	80	92
VI22_27	120	120	107	107	144	144	96	99	116	125	91	97	143	143	102	102	145	145	92	92
VI22_28	123	123	104	107	144	144	99	99	116	125	97	97	140	143	102	102	145	145	80	88
VI22_29	120	123	107	119	144	144	90	90	125	125	97	97	143	143	102	102	141	145	80	88
VI22_30	120	126	104	107	144	144	96	96	116	116	97	97	143	143	102	102	145	145	80	88
CO21_01	120	120	104	110	144	144	96	96	125	125	91	91	143	143	102	102	133	145	88	100
CO21_02	120	120	104	116	150	150	90	96	125	125	91	97	143	143	102	102	133	145	88	92
CO21_03	120	120	104	110	144	144	0	0	125	125	91	97	143	143	102	102	145	145	84	92
CO21_04	126	126	104	104	144	144	93	96	152	125	97	97	143	143	102	102	145	145	88	92
CO21_05	120	120	104	107	144	144	96	96	116	116	97	97	143	143	102	102	133	145	88	92
CO21_06	120	120	104	104	144	144	90	99	125	125	97	97	143	143	102	102	133	145	92	100
CO21_07	120	126	110	116	144	144	96	99	125	125	97	97	143	143	102	102	133	145	88	100
CO21_08	120	126	104	104	144	144	93	96	125	125	91	97	143	143	102	102	133	133	92	100
CO21_09	120	120	104	116	144	144	96	96	125	125	91	97	143	143	102	102	145	145	92	100
CO21_10	120	126	104	107	144	150	93	96	125	125	91	91	143	143	102	102	133	145	92	100
CO21_11	126	126	104	107	144	150	93	99	125	125	97	97	143	143	102	102	133	145	100	100
CO21_12	120	120	104	104	144	144	81	81	125	125	97	97	143	143	102	102	133	145	92	92
CO21_13	120	120	104	104	144	144	90	90	125	125	97	97	143	143	102	102	145	145	92	92
CO21_14	120	120	104	104	144	150	81	96	125	125	97	97	143	143	102	102	145	145	92	92
CO21_15	120	120	104	107	144	144	96	96	125	125	97	97	143	143	102	102	145	145	92	92
CO21_16	126	126	104	104	144	144	93	96	125	125	97	97	143	143	102	102	145	145	92	92
CO21_17	120	120	104	104	144	144	96	96	125	125	97	97	143	143	102	102	145	145	92	92
CO21_18	120	120	104	107	144	150	96	96	116	116	97	97	143	143	102	102	133	145	92	92
CO21_19	120	126	104	107	150	150	90	96	125	125	97	97	140	143	102	102	145	145	92	100
CO21_20	120	120	104	104	144	150	81	81	125	125	91	97	143	143	102	102	145	145	92	100
CO21_21	120	120	104	110	144	150	93	96	116	125	91	97	143	143	102	102	145	145	92	92
CO21_22	120	120	104	107	144	144	96	96	116	125	91	97	143	143	102	102	133	145	88	92
CO21_23	120	126	107	116	144	144	93	99	125	125	91	97	143	143	102	102	145	145	88	92
CO21_24	120	120	104	104	144	144	96	96	125	125	97	97	143	143	102	102	133	145	92	92
CO21_25	120	120	104	110	144	144	96	99	125	125	97	97	143	143	102	102	145	145	92	100
CO21_26	120	120	107	107	144	144	96	96	125	125	91	97	143	143	102	102	145	145	92	100
CO21_27	120	120	104	104	144	144	96	96	125	125	91	97	143	143	102	102	145	145	88	100
CO21_28	120	126	104	116	144	150	96	96	125	125	91	97	143	143	102	102	133	145	88	92
CO21_29	120	120	104	107	144	144	96	96	125	125	97	97	143	143	102	102	145	145	88	100
CO21_30	120	120	104	116	144	150	96	96	125	125	91	97	143	143	102	102	145	145	100	100
SO21_01	120	120	104	104	144	144	96	99	116	125	97	97	143	143	102	102	145	145	92	100
SO21_02	120	120	104	107	145	145	93	99	125	125	91	97	143	143	102	192	145	145	88	92
SO21_03	120	126	104	116	144	150	90	93	125	125	97	97	143	143	102	102	145	145	88	100
SO21_04	120	126	107	116	144	150	93	99	116	125	97	97	143	143	102	102	145	145	100	100
SO21_05	126	126	104	104	144	144	93	96	116	125	91	97	143	143	102	102	145	145	100	100
SO21_06	126	126	104	104	144	144	93	93	125	125	91	97	143	143	102	102	145	149	100	100
SO21_07	120	126	104	104	144	144	90	93	125	125	91	97	143	143	102	102	145	145	88	100
SO21_08	120	126	104	110	144	144	90	96	116	125	97	97	143	143	102	102	145	145	92	92
SO21_09	120	120	104	107	150	150	96	96	125	125	97	97	143	143	102	102	133	145	88	92
SO21_10	120	120	104	116	144	150	90	93	116	125	97	97	143	143	102	102	145	145	88	92
SO21_11	120	120	107	107	144	150	81	99	125	125	91	97	143	143	102	102	145	145	88	88
SO21_12	120	120	107	116	144	144	90	93	116	125	97	97	143	143	102	102	145	149	92	92
SO21_13	120	126	104	104	144	150	96	99	125	125	91	91	140	143	102	102	133	145	88	100
SO21_14	120	120	104	110	144	144	96	99	125	125	97	97	143	143	102	102	145	145	92	100
SO21_15	120	120	104	104	144	150	93	96	125	125	91	91	143	143	102	102	133	141	92	100
SO21_16	120	120	104	104	144	150	96	96	125	125	91	97	143	143	102	102	145	145	92	100
SO21_17	120	120	104	104	144	144	90	99	125	125	97	97	143	143	102	102	145	145	92	100
SO21_18	120	120	104	104	144	144	90	90	125	125	97	97	140	143	102	102	145	145	100	100
SO21_19	120	126	104	107	144	144	90	93	116	125	91	91	140	143	102	102	145	145	100	100
SO21_20	126	126	104	107	144	144	93	93	125	125	91	91	143	143	102	102	145	145	100	100
SO21_21	120	120	104	116	144	144	90	96	116	125	97	97	140	143	102	102	133	145	88	92
SO21_22	120	120	107	110	144	150	90	90	116	125	91	97	143	143	102	102	145	149	88	100
SO21_23	120	120	104	116	144	144	81	99	125	125	91	97	143	143	102	102	145	145	88	88
SO21_24	120	126	104	116	144	150	93	99	116	125	97	97	143	143	102	102	145	145	88	92
SO21_25	120	120	104	107	144	150	93	99	125	125	91	97	143	143	102	102	145	145	88	88
SO21_26	120	120	107	116	144	144	96	96	116	125	97	97	140	143	102	102	133	145	88	88
SO21_27	120	120	104	104	144	150	96	96	125	125	91	97	143	143	102	102	133	145	92	100
SO21_28	120	126	104	104	144	144	93	99	116	125	97	97	143	143	102	102	145	145	100	100
SO21_29	120	120	104	107	150	150	90	93	125	125	97	97	143	143	102	102	133	145	92	100
SO21_30	120	126	104	104	144	150	90	96	125	125	91	97	143	143	102	102	145	149	92	100
SO22_01	120	120	104	107	150	150	90	90	125	125	97	97	143	143	102	102	145	145	92	92
SO22_02	126	126	104	104	144	150	96	96	125	125	97	97	143	143	102	102	133	145	92	100
SO22_03	120	126	104	116	144	150	96	96	116	125	91	97	143	143	102	102	145	145	92	100
SO22_04	120	120	104	107	144	150	90	96	125	125	91	97	143	143	102	102	145	145	92	100
SO22_05	120	120	104	107	144	144	90	99	116	125	94	97	143	143	102	102	145	145	92	100
SO22_06	120	120	104	107	144	150	96	96	125	125	97	97	143	143	102	102	145	149	100	100
SO22_07	120	120	104	107	144	144	90	96	116	116	91	97	143	143	102	102	145	149	100	100
SO22_08	120	120	104	104	144	144	96	96	125	125	97	97	143	143	102	102	133	145	100	100
SO22_09	120	120	104	116	144	150	96	96	116	125	97	97	143	143	102	102	145	145	100	100
SO22_10	120	126	104	107	144	150	90	93	125	125	91	91	143	143	102	102	145	149	92	100
SO22_11	120	120	104	104	150	150	96	96	116	125	97	97	143	143	102	102	141	145	88	92
SO22_12	120	120	104	107	144	144	99	99	125	125	97	97	143	143	102	102	145	145	88	100
SO22_13	120	120	104	107	144	144	90	96	116	116	97	97	140	143	102	102	133	145	100	100
SO22_14	117	117	110	110	123	123	87	87	125	125	85	85	143	143	102	102	149	149	80	80
SO22_15	120	120	104	107	144	150	90	96	116	116	97	97	143	143	102	102	145	149	100	100
SO22_16	120	120	107	107	144	150	90	96	125	125	97	97	140	143	0	0	133	133	100	100
SO22_17	126	126	104	104	144	150	93	93	116	125	97	97	143	143	102	102	141	145	88	92
SO22_18	120	120	104	104	144	150	96	96	125	125	91	97	143	143	102	102	145	145	88	100
SO22_19	120	120	104	107	144	150	90	90	116	116	91	97	140	143	102	102	145	149	88	100
SO22_20	120	120	104	107	144	144	96	96	116	125	97	97	143	143	102	102	145	145	92	100
SO22_21	120	126	104	116	144	150	96	96	116	125	91	97	143	143	102	102	145	145	92	100
SO22_22	120	120	104	104	144	150	90	90	125	125	91	97	143	143	102	102	145	145	92	100
SO22_23	120	120	104	104	144	144	96	99	116	125	91	97	143	143	102	102	145	145	92	100
SO22_24	120	120	104	104	144	150	99	99	116	125	97	97	143	143	102	102	133	145	92	100
SO22_25	120	120	104	104	144	144	90	90	116	125	97	97	143	143	102	102	141	145	92	92
SO22_26	120	120	104	104	144	150	96	96	116	125	97	97	140	143	102	102	145	145	100	100
SO22_27	120	126	104	107	147	150	90	93	116	116	91	97	143	143	102	102	133	145	88	100
SO22_28	120	120	104	116	150	150	96	96	116	125	97	97	140	140	102	102	145	145	100	100
SO22_29	120	120	104	104	144	144	90	90	116	125	97	97	143	143	102	102	141	145	92	92
SO22_30	126	126	104	107	144	144	93	93	116	116	91	97	143	143	102	102	145	145	92	100
TR22_01	117	117	110	110	123	123	84	96	122	122	79	79	143	143	102	102	137	149	100	100
TR22_02	120	120	107	107	144	147	96	99	125	125	91	97	143	143	102	102	145	145	88	92
TR22_03	120	126	104	104	144	144	93	99	116	125	91	97	143	143	102	102	145	145	88	92
TR22_04	120	120	104	110	144	144	90	99	116	125	91	97	143	143	102	102	145	145	92	100
TR22_05	120	120	104	107	144	144	90	99	116	125	91	97	143	143	102	102	145	145	92	100
TR22_06	120	120	107	107	144	144	93	96	125	125	97	97	143	143	102	102	145	145	92	92
TR22_07	120	120	104	107	144	144	90	99	125	125	97	97	140	143	102	102	145	145	92	104
TR22_08	120	120	107	107	144	144	96	99	116	125	97	97	140	143	102	102	133	145	92	104
TR22_09	120	120	104	104	144	147	96	99	125	125	97	97	143	143	102	102	145	145	92	96
TR22_10	120	120	104	107	147	147	90	96	125	125	91	97	143	143	102	102	145	145	92	96
TR22_11	120	120	104	104	144	144	90	99	125	125	97	97	143	143	102	102	145	145	92	92
TR22_12	117	117	110	110	126	126	81	87	0	0	79	79	140	140	0	0	114	149	100	100
TR22_13	120	120	104	107	144	147	90	93	116	125	91	91	143	149	102	102	145	145	92	100
TR22_14	120	120	104	104	144	144	84	90	125	125	97	97	143	143	102	102	145	145	92	92
TR22_15	120	126	104	104	144	144	84	93	125	125	91	91	143	143	102	102	145	145	88	92
TR22_16	120	120	104	104	144	144	99	99	116	125	91	97	143	143	102	102	145	145	92	100
TR22_17	120	120	104	104	144	144	99	99	125	125	91	97	140	143	102	102	133	145	92	100
TR22_18	120	120	104	110	144	144	99	99	125	125	91	97	140	143	102	102	145	145	100	100
TR22_19	120	120	104	104	144	147	81	90	125	125	91	97	143	143	102	102	145	145	92	96
TR22_20	120	120	104	104	144	144	90	96	125	125	91	97	143	143	102	102	145	145	92	100
TR22_21	120	120	104	107	144	144	90	96	125	125	97	97	143	143	102	102	145	145	92	92
TR22_22	120	120	104	104	147	147	96	99	125	125	97	97	143	143	102	102	145	145	92	96
TR22_23	120	120	104	104	144	144	93	96	116	125	91	91	143	143	102	102	145	145	100	100
TR22_24	120	126	104	107	144	147	90	96	122	122	91	97	143	143	99	102	145	145	100	100
TR22_25	120	120	104	107	147	147	90	96	125	125	91	97	143	143	102	102	145	145	92	96
TR22_26	120	120	104	104	144	147	81	90	125	125	91	97	143	143	102	102	133	145	92	92
TR22_27	120	123	104	110	144	144	90	90	125	125	91	97	134	143	102	102	133	145	92	92
TR22_28	120	126	104	104	144	144	84	92	116	125	91	97	143	143	102	102	145	145	92	100
TR22_29	120	120	104	107	144	147	84	90	125	125	91	97	143	143	102	102	145	145	92	96
TR22_30	120	126	104	107	144	147	90	93	125	125	91	97	143	143	102	102	145	145	92	92
FO21_01	120	120	104	110	144	150	93	96	125	125	97	97	143	143	102	102	145	145	92	92
FO21_02	120	120	104	104	147	150	93	96	125	125	97	97	143	143	102	102	145	145	92	92
FO21_03	120	120	107	110	147	150	99	99	125	125	97	97	143	143	102	102	145	145	92	100
FO21_04	120	120	104	104	144	144	93	96	116	116	97	97	143	143	102	102	145	145	92	100
FO21_05	120	120	104	104	144	150	90	99	116	125	97	97	143	143	102	102	145	145	92	100
FO21_06	120	120	104	110	144	147	96	99	116	125	97	97	143	143	102	102	145	145	92	100
FO21_07	120	120	104	107	144	144	93	99	116	116	91	91	143	143	102	102	145	145	92	100
FO21_08	120	120	104	107	144	144	96	99	116	125	91	97	140	143	102	102	145	145	100	100
FO21_09	120	120	104	104	144	147	90	93	125	125	91	91	143	143	102	102	145	145	92	92
FO21_10	120	126	104	110	144	147	81	96	116	125	91	91	143	143	102	102	145	145	92	92
FO21_11	120	120	104	107	144	144	93	93	125	125	91	97	143	143	102	102	145	145	92	100
FO21_12	120	120	104	104	144	144	90	93	116	125	91	91	143	143	102	102	145	145	92	100
FO21_13	120	120	104	104	144	144	90	99	116	125	91	91	143	143	102	102	145	145	100	100
FO21_14	120	120	104	104	144	147	99	99	125	125	91	97	143	143	102	102	145	145	92	100
FO21_15	120	120	104	107	144	147	96	99	116	125	91	91	143	143	102	102	145	145	100	100
FO21_16	120	120	104	107	144	144	90	99	116	125	91	91	143	143	102	102	145	145	100	100
FO21_17	120	120	104	107	144	150	90	99	116	125	91	97	143	143	102	102	145	145	100	104
FO21_18	120	120	104	104	144	144	96	99	116	125	91	97	143	143	102	102	145	145	92	100
FO21_19	120	120	104	107	147	150	90	90	116	125	91	97	143	143	102	102	145	145	92	100
FO21_20	120	120	104	107	147	150	90	99	116	125	91	91	143	143	102	102	145	145	92	92
FO21_21	120	120	104	107	147	150	90	90	125	125	91	97	143	143	102	102	145	145	92	100
FO21_22	120	120	104	104	147	150	90	99	125	125	91	97	143	143	102	102	145	145	92	100
FO21_23	120	120	104	104	144	144	90	99	116	125	91	97	143	143	102	102	145	145	92	92
FO21_24	120	120	104	107	144	147	96	99	116	125	91	91	143	143	102	102	145	145	100	100
FO21_25	120	120	104	107	144	144	90	93	116	125	91	91	143	143	102	102	145	145	92	100
FO21_26	120	120	104	107	144	144	99	99	116	125	91	97	143	143	102	102	145	145	100	100
FO21_27	120	120	104	107	144	147	99	99	116	125	91	91	143	143	102	102	145	145	92	100
FO21_28	120	120	104	104	144	144	90	93	125	125	97	97	143	143	102	102	145	145	100	100
FO21_29	120	120	104	104	144	144	99	99	116	125	97	97	143	143	102	102	145	145	100	100
FO21_30	120	120	104	107	144	144	90	93	116	125	91	97	143	143	102	102	145	145	100	100
FO22_01	120	120	104	110	144	147	93	99	125	125	91	97	143	143	102	102	133	145	92	100
FO22_02	120	120	104	104	144	144	90	93	125	125	91	97	143	143	102	102	145	145	100	100
FO22_03	120	120	104	107	150	150	90	90	116	125	91	91	143	143	102	102	145	145	92	96
FO22_04	120	120	104	104	144	144	90	99	125	125	91	97	143	143	102	102	145	145	100	100
FO22_05	120	120	104	104	144	144	93	93	116	126	91	91	143	143	102	102	133	145	92	92
FO22_06	120	120	104	104	144	144	93	96	116	125	91	97	140	143	102	102	145	145	92	100
FO22_07	120	120	104	104	144	144	99	99	125	125	91	97	143	143	102	102	145	145	92	100
FO22_08	120	120	104	104	144	147	93	93	125	125	91	91	143	143	102	102	133	145	92	100
FO22_09	120	120	104	104	144	144	90	99	116	125	91	97	143	143	102	102	145	145	92	100
FO22_10	120	120	104	104	144	144	99	99	116	125	91	91	143	143	102	102	133	145	92	100
FO22_11	120	120	104	104	144	150	93	99	116	125	91	97	140	143	102	102	145	145	92	96
FO22_12	120	120	104	104	144	144	90	99	125	125	91	91	143	143	102	102	145	145	92	100
FO22_13	120	120	104	104	147	150	93	96	125	125	91	97	143	143	102	102	145	145	92	100
FO22_14	120	120	104	104	144	144	90	93	116	116	91	97	140	143	102	102	133	145	92	104
FO22_15	120	120	104	107	144	144	93	96	125	125	91	97	143	143	102	102	145	145	88	100
FO22_16	120	120	107	107	144	144	99	99	116	125	91	97	140	143	102	102	145	145	100	104
FO22_17	120	120	104	104	144	144	93	93	125	125	91	97	143	143	102	102	145	145	80	88
FO22_18	120	120	104	104	144	144	90	99	125	125	97	97	143	143	102	102	145	145	92	100
FO22_19	120	120	104	104	144	150	99	99	125	125	91	97	143	143	102	102	145	145	92	100
FO22_20	120	120	104	104	144	150	96	99	116	125	91	97	143	143	102	102	145	145	100	104
FO22_21	120	126	104	107	144	147	93	96	125	125	91	97	143	143	102	102	145	145	92	100
FO22_22	120	120	104	104	144	144	99	99	125	125	91	91	143	143	102	102	145	145	92	100
FO22_23	120	126	107	107	144	150	90	93	116	125	91	97	143	143	102	102	133	145	92	100
FO22_24	120	120	104	104	150	150	96	99	116	125	91	97	143	143	102	102	145	145	92	104
FO22_25	120	120	104	104	144	144	99	99	116	125	91	91	140	143	102	102	145	145	92	100
FO22_26	120	120	104	104	144	150	93	99	116	125	91	97	143	143	102	102	145	145	92	100
FO22_27	120	120	104	104	147	147	96	99	116	125	91	97	143	143	102	102	145	145	88	92
FO22_28	120	120	104	116	144	150	90	93	125	125	91	97	143	143	102	102	145	145	92	100
FO22_29	120	120	104	104	144	150	96	99	116	125	97	97	143	143	102	102	145	145	100	104
FO22_30	120	120	104	104	144	144	99	99	125	125	91	97	143	143	102	102	145	145	92	100
BS21_01	120	120	107	107	144	144	90	99	116	116	91	97	143	143	102	102	133	145	92	100
BS21_02	120	120	107	107	144	144	93	99	116	125	94	97	143	143	102	102	133	145	84	92
BS21_03	120	123	104	104	144	144	93	99	125	125	94	97	143	143	102	102	133	145	88	92
BS21_04	120	120	104	107	144	144	96	99	116	125	82	97	143	143	102	102	141	145	84	92
BS21_05	120	120	107	107	144	144	93	99	116	125	94	97	143	143	102	102	133	145	92	100
BS21_06	120	123	107	107	144	144	99	99	116	125	97	97	143	143	102	102	133	145	92	100
BS21_07	120	120	104	116	144	144	96	96	125	125	91	91	140	143	102	102	133	145	84	92
BS21_08	120	120	104	104	144	144	87	93	125	125	91	91	143	143	102	102	141	145	92	100
BS21_09	120	123	107	107	144	144	96	99	116	125	97	97	143	143	102	102	145	145	92	100
BS21_10	120	120	104	104	144	144	96	96	125	125	91	91	143	143	102	102	141	145	88	92
BS21_11	120	120	107	107	144	144	90	99	116	125	91	97	143	143	102	102	133	145	84	92
BS21_12	120	120	104	107	144	144	93	93	125	125	91	91	140	143	102	102	141	145	84	92
BS21_13	120	120	104	116	144	144	90	96	125	125	91	97	143	143	102	102	141	145	84	92
BS21_14	120	120	104	116	144	150	90	96	125	125	94	97	143	143	102	102	133	145	92	100
BS21_15	120	120	104	107	144	144	90	93	125	125	97	97	143	143	102	102	133	145	88	92
BS21_16	120	120	104	104	144	150	93	99	116	125	91	97	143	143	102	102	141	141	92	100
BS21_17	120	120	104	107	144	144	93	102	125	125	91	91	143	143	102	102	133	145	84	92
BS21_18	120	120	104	104	144	150	96	99	116	116	91	97	143	143	102	102	141	145	84	100
BS21_19	120	120	104	104	144	144	93	102	125	125	91	91	143	143	102	102	145	145	84	92
BS21_20	120	120	104	116	147	150	96	96	125	125	91	91	143	143	102	102	133	145	84	92
BS21_21	120	120	104	104	144	144	96	99	125	125	94	97	143	143	102	102	133	145	84	92
BS21_22	120	120	104	107	144	144	87	96	116	125	91	97	143	143	102	102	141	145	92	100
BS21_23	120	120	104	104	144	144	96	96	125	125	94	97	143	143	102	102	145	145	84	92
BS21_24	120	120	104	104	144	144	96	99	125	125	91	97	143	143	102	102	133	145	84	92
BS21_25	120	120	104	107	144	144	90	96	125	125	91	97	143	143	102	102	133	145	92	100
BS21_26	120	126	104	107	144	144	90	96	125	125	94	94	143	143	102	102	133	145	92	100
BS21_27	120	123	107	107	150	150	90	99	116	116	91	91	143	143	102	102	133	145	92	100
BS21_28	120	120	104	107	144	144	90	96	125	125	94	97	143	143	102	102	133	145	84	92
BS21_29	120	120	104	107	144	144	93	96	116	125	94	97	143	143	102	102	141	145	84	92
BS21_30	120	120	104	107	144	144	90	96	116	125	94	97	143	143	102	102	133	145	84	92
AT21_01	120	123	107	116	144	144	90	90	125	125	91	91	143	143	102	102	145	145	88	100
AT21_02	120	123	104	116	150	150	90	90	125	125	91	91	143	143	102	102	145	145	92	100
AT21_03	120	120	107	116	144	150	90	90	125	125	91	91	143	143	102	102	145	145	100	100
AT21_04	120	120	107	116	144	150	90	90	125	125	91	97	143	143	102	102	145	145	100	100
AT21_05	120	120	104	107	144	150	87	90	125	125	91	97	143	143	102	102	145	145	92	100
AT21_06	120	123	104	107	144	144	90	90	125	125	91	97	143	143	102	102	145	145	92	100
AT21_07	120	123	104	107	144	144	90	90	125	125	91	91	143	143	102	102	133	145	92	100
AT21_08	120	123	104	107	144	144	90	90	125	125	91	97	143	143	102	102	133	145	84	92
AT21_09	120	120	104	107	144	144	90	90	125	125	91	97	143	143	102	102	145	145	100	100
AT21_10	120	123	104	107	144	150	90	90	125	125	97	97	143	143	102	102	145	145	92	100
AT21_11	120	120	104	107	144	150	90	96	125	125	91	91	143	143	102	102	145	145	88	100
AT21_12	120	120	104	107	144	150	90	102	116	125	91	97	143	143	102	102	145	145	100	100
AT21_13	120	120	104	107	150	150	90	96	125	125	91	97	143	143	102	102	145	145	92	100
AT21_14	120	126	116	116	144	144	90	93	125	125	91	97	143	143	102	102	145	145	92	100
AT21_15	120	120	104	107	144	144	90	90	125	125	91	97	143	143	102	102	145	145	92	100
AT21_16	120	120	104	107	144	144	96	96	125	125	91	97	143	143	102	102	145	145	100	100
AT21_17	120	120	104	107	144	144	90	96	125	125	91	97	143	143	102	102	145	145	100	100
AT21_18	120	120	107	107	144	144	90	96	0	0	0	0	143	143	0	0	145	145	92	100
AT21_19	120	120	104	107	144	150	96	96	125	125	91	91	143	143	102	102	145	145	92	92
AT21_20	120	123	107	107	144	144	90	90	116	125	91	94	143	143	102	102	145	145	92	100
AT21_21	120	120	107	107	144	150	90	96	125	125	91	94	143	143	102	102	145	145	88	92
AT21_22	120	120	104	116	144	144	90	96	116	125	91	91	143	143	102	102	141	145	100	100
AT21_23	120	120	104	107	144	144	90	90	125	125	91	91	143	143	102	102	145	145	100	100
AT21_24	120	123	107	107	144	144	90	96	125	125	97	97	143	143	102	102	145	145	100	100
AT21_25	120	120	107	116	144	144	87	90	125	125	91	97	143	143	102	102	145	145	100	100
AT21_26	120	120	104	116	144	144	90	96	125	125	91	97	143	143	102	102	141	145	92	100
AT21_27	120	123	104	107	144	144	90	90	125	125	91	91	143	143	102	102	145	145	100	100
AT21_28	120	120	104	116	144	144	90	96	116	125	91	91	143	143	102	102	141	145	92	100
AT21_29	120	120	107	116	144	150	96	96	125	125	91	97	143	143	102	102	145	145	92	92
AT21_30	120	123	104	107	150	150	90	96	125	125	91	97	143	143	102	102	145	145	100	100
SL21_01	126	126	104	107	144	144	93	96	125	125	97	97	140	143	102	102	141	145	80	80
SL21_02	120	120	107	110	144	144	90	90	125	125	91	97	140	143	102	102	145	145	80	100
SL21_03	120	120	104	107	144	144	90	96	125	125	82	91	143	143	102	102	145	145	84	92
SL21_04	120	120	104	110	144	144	96	96	116	125	91	97	143	143	102	102	141	145	92	100
SL21_05	123	123	104	104	150	150	90	90	116	125	91	91	143	143	102	102	145	145	92	100
SL21_06	120	120	104	107	144	144	90	90	125	125	91	97	143	143	102	102	145	145	80	100
SL21_07	120	120	107	107	144	150	90	90	125	125	91	91	143	143	102	102	145	145	80	100
SL21_08	120	120	104	107	144	144	90	90	125	125	91	97	140	143	102	102	145	145	80	92
SL21_09	120	123	110	110	144	144	90	96	125	125	91	91	143	143	102	102	145	145	92	96
SL21_10	120	120	107	110	144	150	96	96	125	125	91	97	143	143	102	102	145	145	80	84
SL21_11	120	120	107	110	144	144	90	96	116	125	91	94	143	143	102	102	145	145	92	92
SL21_12	120	120	104	107	144	144	90	96	116	125	91	91	140	143	102	102	145	145	80	84
SL21_13	120	126	107	107	144	144	93	96	116	125	97	97	143	143	102	102	145	145	84	92
SL21_14	120	120	107	110	144	150	90	96	125	125	91	91	143	143	102	102	141	145	80	92
SL21_15	120	120	104	107	144	150	90	96	116	125	91	91	143	143	102	102	145	145	92	100
SL21_16	120	120	104	107	144	144	90	96	116	125	91	97	143	143	102	102	141	145	80	100
SL21_17	120	126	104	107	144	144	90	96	116	125	94	97	143	143	102	102	145	145	92	92
SL21_18	120	126	104	107	144	144	96	96	116	125	91	97	143	143	102	102	145	145	80	100
SL21_19	120	126	107	107	144	144	90	96	125	125	91	91	143	143	102	102	145	145	80	80
SL21_20	120	120	107	110	144	144	90	96	125	125	91	97	143	143	102	102	145	145	92	92
SL21_21	120	126	104	107	144	150	90	96	116	125	82	97	143	143	102	102	145	145	92	100
SL21_22	120	120	104	107	144	150	90	90	116	125	91	91	143	143	102	102	145	145	80	92
SL21_23	123	126	104	107	144	144	90	90	116	125	91	97	143	143	102	102	145	145	92	100
SL21_24	120	126	107	110	144	144	96	96	116	116	91	97	143	143	102	102	145	145	80	100
SL21_25	120	126	104	107	144	144	90	93	116	125	91	97	143	143	102	102	145	145	80	80
SL21_26	120	120	107	116	144	150	90	90	125	125	82	82	140	143	102	102	141	145	84	100
SL21_27	120	126	107	110	144	144	90	93	125	125	91	91	143	143	102	102	145	145	80	100
SL21_28	120	120	107	107	144	144	96	96	125	125	91	97	143	143	102	102	141	145	92	100
SL21_29	120	120	107	110	144	150	90	90	116	125	91	91	143	143	102	102	141	145	92	92
SL21_30	120	120	104	104	144	144	90	93	125	125	97	97	143	143	102	102	145	145	100	100
KO21_01	120	120	107	107	141	144	84	84	125	125	94	94	143	143	102	102			92	92
KO21_02	120	120	107	116	141	144	75	78	125	125	94	94	143	143	102	102	145	145	84	108
KO21_03	120	120	104	116	147	147	78	78	125	125	94	94	143	146	102	102	145	145	80	104
KO21_04	120	123	107	107	141	147	78	84	125	125	91	94	143	143	102	102	145	145	92	96
KO21_05	120	123	107	116	141	147	75	78	125	125	91	94	140	143	102	102	137	145	80	104
KO21_06	120	120	107	119	141	141	78	78	125	125	94	94	143	143	102	102	137	145	96	104
KO21_07	120	120	107	107	138	144	75	84	125	125	94	94	143	143	102	102	145	145	80	92
KO21_08	123	123	107	116	144	144	0	0	0	0	0	0	143	143	102	102	145	145	84	96
KO21_09	120	120	104	107	141	141	78	78	0	0	94	94	143	143	102	102	145	145	84	108
KO21_10	120	120	104	107	141	144	78	78	125	125	91	94	143	143	102	102	145	145	84	92
KO21_11	120	123	107	116	138	147	75	84	125	125	91	94	143	143	102	102	145	145	84	92
KO21_12	120	120	107	116	141	141	75	93	125	125	94	94	143	143	102	102	145	145	80	88
KO21_13	120	120	104	116	141	147	75	75	125	125	94	97	143	143	102	102	145	145	80	104
KO21_14	120	123	116	116	135	147	78	78	125	125	94	94	143	143	102	102	137	145	84	104
KO21_15	120	123	0	0	0	0	78	84	125	125	94	94	143	143	102	102	145	145	84	104
KO21_16	120	120	116	116	141	144	75	75	125	125	91	91	143	143	102	102	145	145	92	96
KO21_17	120	120	104	107	147	147	75	78	125	125	94	94	143	143	102	102	137	145	84	108
KO21_18	120	120	107	107	144	147	75	84	125	125	91	94	143	143	102	102	145	145	92	96
KO21_19	120	120	116	116	141	144	78	78	125	125	91	94	143	143	102	102	145	145	80	92
KO21_20	120	123	107	107	147	147	75	75	125	125	94	94	143	143	102	102	137	145	104	104
KO21_21	120	123	104	116	135	141	75	84	125	125	94	94	143	143	102	102	145	145	92	96
KO21_22	120	123	107	107	135	141	75	78	125	125	94	94	143	143	102	102	145	145	92	108
KO21_23	120	120	104	107	141	141	78	78	125	125	94	94	143	143	102	102	145	145	92	108
KO21_24	120	120	101	107	141	141	75	78	125	125	91	91	140	143	102	102	145	145	80	92
KO21_25	120	120	107	110	144	144	78	78	125	125	94	94	143	143	102	102	145	145	80	104
KO21_26	120	120	107	107	144	147	78	78	125	125	94	94	143	143	102	102	137	145	84	96
KO21_27	120	120	107	116	141	144	78	78	125	125	94	94	143	143	102	102	145	145	84	96
KO21_28	120	120	107	116	141	141	75	72	125	125	94	94	143	146	102	102	145	145	96	108
KO21_29	120	120	0	0	141	144	75	93	125	125	91	94	143	143	102	102	145	145	96	96
