# Supplementary material for: The genetic trail of the invasive mosquito species Aedes koreicus from the east to the west of Northern Italy
Source: PLoS Negl Trop Dis. 2025 Mar 31;19(3):e0012945. doi: 10.1371/journal.pntd.0012945 (PMC12005524; doi:10.1371/journal.pntd.0012945)
Supplement: S1 Table — Specifically, for each specimen are reported: population they belong to (Pop), individual identification code (ID), sex, date and stage of collection, the collection site and its coordinates (both as decimal and UTM). (XLSX) [file pntd.0012945.s004.xlsx]

## Sheet: Samples_details
Pop	Individual	Sex	Developmenteal stage at time of collection	Date of collection	Collection site	Lat	Long	Medium coordinates used for Mantel Test (Lat, Long; UTM)
Belluno21	BL11_01	♀️	Larva	2011-07-12	Sedico	46.105363	12.097156	46.142541, 12.216441; 285020, 5113652
Belluno11	BL11_02	♀️	Larva	2011-07-12	Sedico	46.105363	12.097156	46.142541, 12.216441; 285020, 5113652
Belluno11	BL11_03	♂️	Larva	2011-07-12	Sedico	46.105363	12.097156	46.142541, 12.216441; 285020, 5113652
Belluno11	BL11_04	♂️	Larva	2011-07-12	Sedico	46.105363	12.097156	46.142541, 12.216441; 285020, 5113652
Belluno11	BL11_05	♀️	Larva	2011-07-07	Santa Giustina	46.087421	12.047272	46.142541, 12.216441; 285020, 5113652
Belluno11	BL11_06	♀️	Larva	2011-07-07	Santa Giustina	46.087421	12.047272	46.142541, 12.216441; 285020, 5113652
Belluno11	BL11_07	♀️	Larva	2011-07-07	Santa Giustina	46.087421	12.047272	46.142541, 12.216441; 285020, 5113652
Belluno11	BL11_08	♀️	Larva	2011-07-07	Santa Giustina	46.087421	12.047272	46.142541, 12.216441; 285020, 5113652
Belluno11	BL11_09	♀️	Larva	2011-07-07	Santa Giustina	46.087421	12.047272	46.142541, 12.216441; 285020, 5113652
Belluno11	BL11_10	♀️	Larva	2011-07-07	Santa Giustina	46.087421	12.047272	46.142541, 12.216441; 285020, 5113652
Belluno11	BL11_11	♀️	Larva	2011-07-07	Santa Giustina	46.087421	12.047272	46.142541, 12.216441; 285020, 5113652
Belluno11	BL11_12	♀️	Larva	2011-07-07	Santa Giustina	46.087421	12.047272	46.142541, 12.216441; 285020, 5113652
Belluno11	BL11_13	♀️	Larva	2011-07-07	Santa Giustina	46.087421	12.047272	46.142541, 12.216441; 285020, 5113652
Belluno11	BL11_14	♀️	Larva	2011-07-07	Santa Giustina	46.087421	12.047272	46.142541, 12.216441; 285020, 5113652
Belluno11	BL11_15	♀️	Larva	2011-07-07	Santa Giustina	46.087421	12.047272	46.142541, 12.216441; 285020, 5113652
Belluno11	BL11_16	♀️	Larva	2011-07-07	Santa Giustina	46.087421	12.047272	46.142541, 12.216441; 285020, 5113652
Belluno11	BL11_17	♂️	Larva	2011-07-07	Santa Giustina	46.087421	12.047272	46.142541, 12.216441; 285020, 5113652
Belluno11	BL11_18	♂️	Larva	2011-07-07	Santa Giustina	46.087421	12.047272	46.142541, 12.216441; 285020, 5113652
Belluno11	BL11_19	♂️	Larva	2011-07-07	Santa Giustina	46.087421	12.047272	46.142541, 12.216441; 285020, 5113652
Belluno11	BL11_20	♂️	Larva	2011-07-07	Santa Giustina	46.087421	12.047272	46.142541, 12.216441; 285020, 5113652
Belluno11	BL11_21	♂️	Larva	2011-07-07	Santa Giustina	46.087421	12.047272	46.142541, 12.216441; 285020, 5113652
Belluno11	BL11_22	♂️	Larva	2011-07-07	Santa Giustina	46.087421	12.047272	46.142541, 12.216441; 285020, 5113652
Belluno11	BL11_23	♂️	Larva	2011-07-07	Santa Giustina	46.087421	12.047272	46.142541, 12.216441; 285020, 5113652
Belluno11	BL11_24	♂️	Larva	2011-07-07	Santa Giustina	46.087421	12.047272	46.142541, 12.216441; 285020, 5113652
Belluno21	BL21_01	♀️	Larva	2021-09-22	Belluno, vivaio Docci	46.156221	12.216200	46.142541, 12.216441; 285020, 5113652
Belluno21	BL21_02	♀️	Larva	2021-09-22	Ponte nelle Alpi	46.190491	12.285224	46.142541, 12.216441; 285020, 5113652
Belluno21	BL21_03	♀️	Larva	2021-09-22	Ponte nelle Alpi	46.190491	12.285224	46.142541, 12.216441; 285020, 5113652
Belluno21	BL21_04	♀️	Larva	2021-09-22	Ponte nelle Alpi	46.190491	12.285224	46.142541, 12.216441; 285020, 5113652
Belluno21	BL21_05	♀️	Larva	2021-09-22	Ponte nelle Alpi	46.190491	12.285224	46.142541, 12.216441; 285020, 5113652
Belluno21	BL21_06	♀️	Larva	2021-09-22	Ponte nelle Alpi	46.190491	12.285224	46.142541, 12.216441; 285020, 5113652
Belluno21	BL21_07	♀️	Larva	2021-09-22	Ponte nelle Alpi	46.190491	12.285224	46.142541, 12.216441; 285020, 5113652
Belluno21	BL21_08	♀️	Larva	2021-09-22	Ponte nelle Alpi	46.190491	12.285224	46.142541, 12.216441; 285020, 5113652
Belluno21	BL21_09	♀️	Larva	2021-09-22	Ponte nelle Alpi	46.190491	12.285224	46.142541, 12.216441; 285020, 5113652
Belluno21	BL21_10	♀️	Larva	2021-09-22	Ponte nelle Alpi	46.190491	12.285224	46.142541, 12.216441; 285020, 5113652
Belluno21	BL21_11	♀️	Larva	2021-09-22	Ponte nelle Alpi	46.190491	12.285224	46.142541, 12.216441; 285020, 5113652
Belluno21	BL21_12	♀️	Larva	2021-09-22	Ponte nelle Alpi	46.190491	12.285224	46.142541, 12.216441; 285020, 5113652
Belluno21	BL21_13	♀️	Larva	2021-09-22	Ponte nelle Alpi	46.190491	12.285224	46.142541, 12.216441; 285020, 5113652
Belluno21	BL21_14	♀️	Larva	2021-09-22	Ponte nelle Alpi	46.190491	12.285224	46.142541, 12.216441; 285020, 5113652
Belluno21	BL21_15	♀️	Larva	2021-09-22	Ponte nelle Alpi	46.190491	12.285224	46.142541, 12.216441; 285020, 5113652
Belluno21	BL21_16	♀️	Larva	2021-09-22	Ponte nelle Alpi	46.190491	12.285224	46.142541, 12.216441; 285020, 5113652
Belluno21	BL21_17	♂️	Larva	2015-07-16	Belluno, località Mier	46.133333	12.191944	46.142541, 12.216441; 285020, 5113652
Belluno21	BL21_18	♂️	Larva	2015-07-16	Belluno, località Mier	46.133333	12.191944	46.142541, 12.216441; 285020, 5113652
Belluno21	BL21_19	♂️	Larva	2021-09-22	Ponte nelle Alpi	46.1905	12,285224	46.142541, 12.216441; 285020, 5113652
Belluno21	BL21_20	♂️	Larva	2021-09-22	Ponte nelle Alpi	46.190491	12.285224	46.142541, 12.216441; 285020, 5113652
Belluno21	BL21_21	♂️	Larva	2021-09-22	Ponte nelle Alpi	46.190491	12.285224	46.142541, 12.216441; 285020, 5113652
Belluno21	BL21_22	♂️	Larva	2021-09-22	Ponte nelle Alpi	46.190491	12.285224	46.142541, 12.216441; 285020, 5113652
Belluno21	BL21_23	♂️	Larva	2021-09-22	Ponte nelle Alpi	46.190491	12.285224	46.142541, 12.216441; 285020, 5113652
Belluno21	BL21_24	♂️	Larva	2021-09-22	Ponte nelle Alpi	46.190491	12.285224	46.142541, 12.216441; 285020, 5113652
Belluno21	BL21_25	♂️	Larva	2021-09-22	Ponte nelle Alpi	46.190491	12.285224	46.142541, 12.216441; 285020, 5113652
Belluno21	BL21_26	♂️	Larva	2021-09-22	Ponte nelle Alpi	46.190491	12.285224	46.142541, 12.216441; 285020, 5113652
Belluno21	BL21_27	♂️	Larva	2021-09-22	Ponte nelle Alpi	46.190491	12.285224	46.142541, 12.216441; 285020, 5113652
Belluno21	BL21_28	♂️	Larva	2021-09-22	Ponte nelle Alpi	46.190491	12.285224	46.142541, 12.216441; 285020, 5113652
Belluno21	BL21_29	♂️	Larva	2021-09-22	Ponte nelle Alpi	46.190491	12.285224	46.142541, 12.216441; 285020, 5113652
Belluno21	BL21_30	♂️	Larva	2021-09-22	Ponte nelle Alpi	46.190491	12.285224	46.142541, 12.216441; 285020, 5113652
Belluno21	BL21_31	♂️	Larva	2021-09-22	Ponte nelle Alpi	46.190491	12.285224	46.142541, 12.216441; 285020, 5113652
VIcenza21	VI21_01	♀️	Larva	2021-10-21	Lusiana Conco	45.773000	11.567438	45.545873, 11,536150; 697979, 5046722
VIcenza21	VI21_02	♀️	Larva	2021-10-21	Lusiana Conco	45.773000	11.567438	45.545873, 11,536150; 697979, 5046722
VIcenza21	VI21_03	♀️	Larva	2021-10-15	Lusiana Conco	45773000	11.567438	45.545873, 11,536150; 697979, 5046722
VIcenza21	VI21_04	♀️	Larva	2021-10-15	Lusiana Conco	45.773000	11.567438	45.545873, 11,536150; 697979, 5046722
VIcenza21	VI21_05	♀️	Larva	2021-10-15	Lusiana Conco	45.773000	11.567438	45.545873, 11,536150; 697979, 5046722
VIcenza21	VI21_06	♀️	Larva	2021-10-15	Lusiana Conco	45.773000	11.567438	45.545873, 11,536150; 697979, 5046722
VIcenza21	VI21_07	♀️	Larva	2021-10-15	Arsiero	45806347	11.341600	45.545873, 11,536150; 697979, 5046722
VIcenza21	VI21_08	♀️	Larva	2021-10-15	Velo D'Astico	45.798062	11.353591	45.545873, 11,536150; 697979, 5046722
VIcenza21	VI21_09	♀️	Larva	2021-10-15	Lusiana Conco	45.773000	11.567438	45.545873, 11,536150; 697979, 5046722
VIcenza21	VI21_10	♀️	Larva	2021-10-21	Pedemonte	45.905031	11.321803	45.545873, 11,536150; 697979, 5046722
VIcenza21	VI21_11	♀️	Larva	2021-10-15	Lusiana Conco	45.773000	11.567438	45.545873, 11,536150; 697979, 5046722
VIcenza21	VI21_12	♀️	Larva	2021-10-15	Lusiana Conco	45.773000	11.567438	45.545873, 11,536150; 697979, 5046722
VIcenza21	VI21_13	♀️	Larva	2021-10-15	Lusiana Conco	45.773000	11.567438	45.545873, 11,536150; 697979, 5046722
VIcenza21	VI21_14	♀️	Larva	2021-10-15	Lusiana Conco	45.773000	11.567438	45.545873, 11,536150; 697979, 5046722
VIcenza21	VI21_15	♀️	Larva	2021-10-15	Lusiana Conco	45.773000	11.567438	45.545873, 11,536150; 697979, 5046722
VIcenza21	VI21_16	♀️	Larva	2021-10-15	Lusiana Conco	45.773000	11.567438	45.545873, 11,536150; 697979, 5046722
VIcenza21	VI21_17	♀️	Larva	2021-10-15	Lusiana Conco	45.773000	11.567438	45.545873, 11,536150; 697979, 5046722
VIcenza21	VI21_18	♀️	Larva	2021-10-15	Lusiana Conco	45.773000	11.567438	45.545873, 11,536150; 697979, 5046722
VIcenza21	VI21_19	♀️	Larva	2021-10-15	Velo D'Astico	45.798062	11.353591	45.545873, 11,536150; 697979, 5046722
VIcenza21	VI21_20	♀️	Larva	2021-10-21	Pedemonte	45.905031	11.321803	45.545873, 11,536150; 697979, 5046722
VIcenza21	VI21_21	♀️	Larva	2021-10-21	Roana	45.865447	11.472672	45.545873, 11,536150; 697979, 5046722
VIcenza21	VI21_22	♀️	Larva	2021-10-21	Roana	45.865447	11.472672	45.545873, 11,536150; 697979, 5046722
VIcenza21	VI21_23	♀️	Larva	2021-10-15	Lusiana Conco	45.773000	11.567438	45.545873, 11,536150; 697979, 5046722
VIcenza21	VI21_24	♀️	Larva	2021-10-15	Lusiana Conco	45.773000	11.567438	45.545873, 11,536150; 697979, 5046722
VIcenza21	VI21_25	♀️	Larva	2021-10-21	Pedemonte	45.905031	11.321803	45.545873, 11,536150; 697979, 5046722
VIcenza21	VI21_26	♀️	Larva	2021-10-21	Rotzo	45856473	11.384566	45.545873, 11,536150; 697979, 5046722
VIcenza21	VI21_27	♀️	Larva	2021-10-21	Pedemonte	45.905031	11.321803	45.545873, 11,536150; 697979, 5046722
VIcenza21	VI21_28	♀️	Larva	2021-10-21	Rotzo	45.856473	11.384566	45.545873, 11,536150; 697979, 5046722
VIcenza21	VI21_29	♀️	Larva	2021-10-21	Lusiana Conco	45.773000	11.567438	45.545873, 11,536150; 697979, 5046722
VIcenza21	VI21_30	♀️	Larva	2021-10-21	Lusiana Conco	45.773000	11.567438	45.545873, 11,536150; 697979, 5046722
Vicenza22	VI22_01	♀️	Larva	08-11/08/2022	Val D'Astico	45.837100	11.370200	45.545873, 11,536150; 697979, 5046722	Notably, collections in Vicenza in 2022 were performed in various sites in the area of the Astico Valley. Since it was not possible to precisely associate breeding sites to single samples, a medium geographical reference was indicated in the columns for Lat. and Long.
Vicenza22	VI22_02	♀️	Larva	08-11/08/2022	Val D'Astico	45.837100	11.370200	45.545873, 11,536150; 697979, 5046722
Vicenza22	VI22_03	♀️	Larva	08-11/08/2022	Val D'Astico	45.837100	11.370200	45.545873, 11,536150; 697979, 5046722
Vicenza22	VI22_04	♀️	Larva	08-11/08/2022	Val D'Astico	45.837100	11.370200	45.545873, 11,536150; 697979, 5046722
Vicenza22	VI22_05	♀️	Larva	08-11/08/2022	Val D'Astico	45.837100	11.370200	45.545873, 11,536150; 697979, 5046722
Vicenza22	VI22_06	♀️	Larva	08-11/08/2022	Val D'Astico	45.837100	11.370200	45.545873, 11,536150; 697979, 5046722
Vicenza22	VI22_07	♀️	Larva	08-11/08/2022	Val D'Astico	45.837100	11.370200	45.545873, 11,536150; 697979, 5046722
Vicenza22	VI22_08	♀️	Larva	08-11/08/2022	Val D'Astico	45.837100	11.370200	45.545873, 11,536150; 697979, 5046722
Vicenza22	VI22_09	♀️	Larva	08-11/08/2022	Val D'Astico	45.837100	11.370200	45.545873, 11,536150; 697979, 5046722
Vicenza22	VI22_10	♀️	Larva	08-11/08/2022	Val D'Astico	45.837100	11.370200	45.545873, 11,536150; 697979, 5046722
Vicenza22	VI22_11	♀️	Larva	08-11/08/2022	Val D'Astico	45.837100	11.370200	45.545873, 11,536150; 697979, 5046722
Vicenza22	VI22_12	♀️	Larva	08-11/08/2022	Val D'Astico	45.837100	11.370200	45.545873, 11,536150; 697979, 5046722
Vicenza22	VI22_13	♀️	Larva	08-11/08/2022	Val D'Astico	45.837100	11.370200	45.545873, 11,536150; 697979, 5046722
Vicenza22	VI22_14	♀️	Larva	08-11/08/2022	Val D'Astico	45.837100	11.370200	45.545873, 11,536150; 697979, 5046722
Vicenza22	VI22_15	♀️	Larva	08-11/08/2022	Val D'Astico	45.837100	11.370200	45.545873, 11,536150; 697979, 5046722
Vicenza22	VI22_16	♀️	Larva	08-11/08/2022	Val D'Astico	45.837100	11.370200	45.545873, 11,536150; 697979, 5046722
Vicenza22	VI22_17	♀️	Larva	08-11/08/2022	Val D'Astico	45.837100	11.370200	45.545873, 11,536150; 697979, 5046722
Vicenza22	VI22_18	♀️	Larva	08-11/08/2022	Val D'Astico	45.837100	11.370200	45.545873, 11,536150; 697979, 5046722
Vicenza22	VI22_19	♀️	Larva	08-11/08/2022	Val D'Astico	45.837100	11.370200	45.545873, 11,536150; 697979, 5046722
Vicenza22	VI22_20	♀️	Larva	08-11/08/2022	Val D'Astico	45.837100	11.370200	45.545873, 11,536150; 697979, 5046722
Vicenza22	VI22_21	♀️	Larva	08-11/08/2022	Val D'Astico	45.837100	11.370200	45.545873, 11,536150; 697979, 5046722
Vicenza22	VI22_22	♀️	Larva	08-11/08/2022	Val D'Astico	45.837100	11.370200	45.545873, 11,536150; 697979, 5046722
Vicenza22	VI22_23	♀️	Larva	08-11/08/2022	Val D'Astico	45.837100	11.370200	45.545873, 11,536150; 697979, 5046722
Vicenza22	VI22_24	♀️	Larva	08-11/08/2022	Val D'Astico	45.837100	11.370200	45.545873, 11,536150; 697979, 5046722
Vicenza22	VI22_25	♀️	Larva	08-11/08/2022	Val D'Astico	45.837100	11.370200	45.545873, 11,536150; 697979, 5046722
Vicenza22	VI22_26	♀️	Larva	08-11/08/2022	Val D'Astico	45.837100	11.370200	45.545873, 11,536150; 697979, 5046722
Vicenza22	VI22_27	♀️	Larva	08-11/08/2022	Val D'Astico	45.837100	11.370200	45.545873, 11,536150; 697979, 5046722
Vicenza22	VI22_28	♀️	Larva	08-11/08/2022	Val D'Astico	45.837100	11.370200	45.545873, 11,536150; 697979, 5046722
Vicenza22	VI22_29	♀️	Larva	08-11/08/2022	Val D'Astico	45.837100	11.370200	45.545873, 11,536150; 697979, 5046722
Vicenza22	VI22_30	♀️	Larva	08-11/08/2022	Val D'Astico	45.837100	11.370200	45.545873, 11,536150; 697979, 5046722
Como21	CO21_01	♀️	Larva	2021-09-13	Como (Garzola)	45.809556	9.104278	45.807830, 9.08336; 506478, 5072700
Como21	CO21_02	♀️	Larva	2021-09-13	Como (Garzola)	45.809556	9.104278	45.807830, 9.08336; 506478, 5072700
Como21	CO21_03	♀️	Larva	2021-09-13	Como (Garzola)	45.809556	9.104278	45.807830, 9.08336; 506478, 5072700
Como21	CO21_04	♀️	Larva	2021-09-13	Como (Civiglio)	45.810345	9.113751	45.807830, 9.08336; 506478, 5072700
Como21	CO21_05	♀️	Larva	2021-09-13	Como (Civiglio)	45.810345	9.113751	45.807830, 9.08336; 506478, 5072700
Como21	CO21_06	♀️	Larva	2021-09-13	Como (Civiglio)	45.810345	9.113751	45.807830, 9.08336; 506478, 5072700
Como21	CO21_07	♀️	Larva	2021-09-13	Como (Civiglio)	45.810345	9.113751	45.807830, 9.08336; 506478, 5072700
Como21	CO21_08	♀️	Larva	2021-09-13	Como (Civiglio)	45.810345	9.113751	45.807830, 9.08336; 506478, 5072700
Como21	CO21_09	♀️	Larva	2021-09-13	Como (Garzola)	45.809556	9.104278	45.807830, 9.08336; 506478, 5072700
Como21	CO21_10	♀️	Larva	2021-09-13	Como (Garzola)	45.809556	9.104278	45.807830, 9.08336; 506478, 5072700
Como21	CO21_11	♀️	Larva	2021-09-13	Como (Garzola)	45.809556	9.104278	45.807830, 9.08336; 506478, 5072700
Como21	CO21_12	♀️	Larva	2021-09-13	Como (Garzola)	45.809556	9.104278	45.807830, 9.08336; 506478, 5072700
Como21	CO21_13	♀️	Larva	2021-09-13	Como (Garzola)	45.809556	9.104278	45.807830, 9.08336; 506478, 5072700
Como21	CO21_14	♀️	Larva	2021-09-13	Como (Garzola)	45.810116	9.104055	45.807830, 9.08336; 506478, 5072700
Como21	CO21_15	♀️	Larva	2021-09-13	Como (Civiglio)	45.811740	9.111114	45.807830, 9.08336; 506478, 5072700
Como21	CO21_16	♀️	Larva	2021-09-13	Como (Civiglio)	45.810345	9.113751	45.807830, 9.08336; 506478, 5072700
Como21	CO21_17	♀️	Larva	2021-09-13	Como (Civiglio)	45.810345	9.113751	45.807830, 9.08336; 506478, 5072700
Como21	CO21_18	♀️	Larva	2021-09-13	Como (Civiglio)	45.810345	9.113751	45.807830, 9.08336; 506478, 5072700
Como21	CO21_19	♀️	Larva	2021-09-13	Como (Civiglio)	45.810345	9.113751	45.807830, 9.08336; 506478, 5072700
Como21	CO21_20	♀️	Larva	2021-09-13	Como (Civiglio)	45.810345	9.113751	45.807830, 9.08336; 506478, 5072700
Como21	CO21_21	♀️	Larva	2021-09-15	Brunate	45.814222	9.100694	45.807830, 9.08336; 506478, 5072700
Como21	CO21_22	♀️	Larva	2021-09-15	Brunate	45.814222	9.100694	45.807830, 9.08336; 506478, 5072700
Como21	CO21_23	♀️	Larva	2021-09-15	Brunate	45.820800	9.096141	45.807830, 9.08336; 506478, 5072700
Como21	CO21_24	♀️	Larva	2021-09-15	Tavernerio	45.811542	9.128037	45.807830, 9.08336; 506478, 5072700
Como21	CO21_25	♀️	Larva	2021-09-15	Tavernerio	45.809079	9.127603	45.807830, 9.08336; 506478, 5072700
Como21	CO21_26	♀️	Larva	2021-09-13	Como (Garzola)	45.809556	9.104278	45.807830, 9.08336; 506478, 5072700
Como21	CO21_27	♀️	Larva	2021-09-13	Como (Garzola)	45.809556	9.104278	45.807830, 9.08336; 506478, 5072700
Como21	CO21_28	♀️	Larva	2021-09-13	Como (Garzola)	45.809556	9.104278	45.807830, 9.08336; 506478, 5072700
Como21	CO21_29	♀️	Larva	2021-09-13	Como (Garzola)	45.809556	9.104278	45.807830, 9.08336; 506478, 5072700
Como21	CO21_30	♀️	Larva	2021-09-13	Como (Garzola)	45.809556	9.104278	45.807830, 9.08336; 506478, 5072700
Sondrio21	SO21_01	♀️	Larva	2021-10-26	Sassella	46.162220	9.832379	46.169959, 9.879279; 567876, 5113307
Sondrio21	SO21_02	♀️	Larva	2021-10-26	Mossini	46.176853	9.861986	46.169959, 9.879279; 567876, 5113307
Sondrio21	SO21_03	♀️	Larva	2021-10-26	Mossini	46.176853	9.861986	46.169959, 9.879279; 567876, 5113307
Sondrio21	SO21_04	♀️	Larva	2021-10-26	Mossini	46.176853	9.861986	46.169959, 9.879279; 567876, 5113307
Sondrio21	SO21_05	♀️	Larva	2021-10-26	Mossini	46.176853	9.861986	46.169959, 9.879279; 567876, 5113307
Sondrio21	SO21_06	♀️	Larva	2021-10-26	Mossini	46.176853	9.861986	46.169959, 9.879279; 567876, 5113307
Sondrio21	SO21_07	♀️	Larva	2021-10-26	Mossini	46.176853	9.861986	46.169959, 9.879279; 567876, 5113307
Sondrio21	SO21_08	♀️	Larva	2021-10-26	Mossini	46.176853	9.861986	46.169959, 9.879279; 567876, 5113307
Sondrio21	SO21_09	♀️	Larva	2021-10-26	Mossini	46.176853	9.861986	46.169959, 9.879279; 567876, 5113307
Sondrio21	SO21_10	♀️	Larva	2021-10-26	Mossini	46.176853	9.861986	46.169959, 9.879279; 567876, 5113307
Sondrio21	SO21_11	♀️	Larva	2021-10-26	Mossini	46.176853	9.861986	46.169959, 9.879279; 567876, 5113307
Sondrio21	SO21_12	♀️	Larva	2021-10-26	Montagna in valtellina	46.175453	9.902290	46.169959, 9.879279; 567876, 5113307
Sondrio21	SO21_13	♀️	Larva	2021-10-26	Piateda Alta	46.154422	9.936609	46.169959, 9.879279; 567876, 5113307
Sondrio21	SO21_14	♀️	Larva	2021-10-26	Piateda Alta	46.154422	9.936609	46.169959, 9.879279; 567876, 5113307
Sondrio21	SO21_15	♀️	Larva	2021-10-26	Piateda Alta	46.154422	9.936609	46.169959, 9.879279; 567876, 5113307
Sondrio21	SO21_16	♀️	Larva	2021-10-26	Piateda Alta	46.154422	9.936609	46.169959, 9.879279; 567876, 5113307
Sondrio21	SO21_17	♀️	Larva	2021-10-26	Piateda Alta	46.154422	9.936609	46.169959, 9.879279; 567876, 5113307
Sondrio21	SO21_18	♀️	Larva	2021-10-26	Piateda Alta	46.154422	9.936609	46.169959, 9.879279; 567876, 5113307
Sondrio21	SO21_19	♀️	Larva	2021-10-26	Piateda Alta	46.154422	9.936609	46.169959, 9.879279; 567876, 5113307
Sondrio21	SO21_20	♀️	Larva	2021-10-26	Piateda Alta	46.154422	9.936609	46.169959, 9.879279; 567876, 5113307
Sondrio21	SO21_21	♀️	Larva	2021-10-26	Mossini	46.176853	9.861986	46.169959, 9.879279; 567876, 5113307
Sondrio21	SO21_22	♀️	Larva	2021-10-26	Mossini	46.176853	9.861986	46.169959, 9.879279; 567876, 5113307
Sondrio21	SO21_23	♀️	Larva	2021-10-26	Mossini	46.176853	9.861986	46.169959, 9.879279; 567876, 5113307
Sondrio21	SO21_24	♀️	Larva	2021-10-26	Mossini	46.176853	9.861986	46.169959, 9.879279; 567876, 5113307
Sondrio21	SO21_25	♀️	Larva	2021-10-26	Mossini	46.176853	9.861986	46.169959, 9.879279; 567876, 5113307
Sondrio21	SO21_26	♀️	Larva	2021-10-26	Mossini	46.176853	9.861986	46.169959, 9.879279; 567876, 5113307
Sondrio21	SO21_27	♀️	Larva	2021-10-26	Mossini	46.176853	9.861986	46.169959, 9.879279; 567876, 5113307
Sondrio21	SO21_28	♀️	Larva	2021-10-26	Mossini	46.176853	9.861986	46.169959, 9.879279; 567876, 5113307
Sondrio21	SO21_29	♀️	Larva	2021-10-26	Mossini	46.176853	9.861986	46.169959, 9.879279; 567876, 5113307
Sondrio21	SO21_30	♀️	Larva	2021-10-26	Mossini	46.176853	9.861986	46.169959, 9.879279; 567876, 5113307
Sondrio22	SO22_01	♀️	Larva	2022-06-23	Pami	46.156826	9.929792	46.169959, 9.879279; 567876, 5113307
Sondrio22	SO22_02	♀️	Larva	2022-06-23	Pami	46.156826	9.929792	46.169959, 9.879279; 567876, 5113307
Sondrio22	SO22_03	♀️	Larva	2022-06-23	Pami	46.156826	9.929792	46.169959, 9.879279; 567876, 5113307
Sondrio22	SO22_04	♂️	Larva	2022-06-23	Pami	46.156826	9.929792	46.169959, 9.879279; 567876, 5113307
Sondrio22	SO22_05	♂️	Larva	2022-06-23	Pami	46.156826	9.929792	46.169959, 9.879279; 567876, 5113307
Sondrio22	SO22_06	♂️	Larva	2022-06-23	Pami	46.156826	9.929792	46.169959, 9.879279; 567876, 5113307
Sondrio22	SO22_07	♀️	Larva	2022-06-23	Pami	46.156826	9.929792	46.169959, 9.879279; 567876, 5113307
Sondrio22	SO22_08	♀️	Larva	2022-06-23	Pami	46.156826	9.929792	46.169959, 9.879279; 567876, 5113307
Sondrio22	SO22_09	♀️	Larva	2022-06-23	Pami	46.156826	9.929792	46.169959, 9.879279; 567876, 5113307
Sondrio22	SO22_10	♀️	Larva	2022-06-23	Pami	46.156826	9.929792	46.169959, 9.879279; 567876, 5113307
Sondrio22	SO22_11	♀️	Larva	2022-06-23	Pami	46.156826	9.929792	46.169959, 9.879279; 567876, 5113307
Sondrio22	SO22_12	♀️	Larva	2022-06-23	Pami	46.156826	9.929792	46.169959, 9.879279; 567876, 5113307
Sondrio22	SO22_13	♀️	Larva	2022-06-23	Pami	46.156826	9.929792	46.169959, 9.879279; 567876, 5113307
Sondrio22	SO22_14	♀️	Larva	2022-06-23	Pami	46.156826	9.929792	46.169959, 9.879279; 567876, 5113307
Sondrio22	SO22_15	♀️	Larva	2022-06-23	Piadeta Alta	46.154422	9.936609	46.169959, 9.879279; 567876, 5113307
Sondrio22	SO22_16	♀️	Larva	2022-06-23	Piadeta Alta	46.154422	9.936609	46.169959, 9.879279; 567876, 5113307
Sondrio22	SO22_17	♀️	Larva	2022-06-23	Piadeta Alta	46.154422	9.936609	46.169959, 9.879279; 567876, 5113307
Sondrio22	SO22_18	♀️	Larva	2022-06-23	Pami	46.156826	9.929792	46.169959, 9.879279; 567876, 5113307
Sondrio22	SO22_19	♂️	Larva	2022-06-23	Pami	46.156826	9.929792	46.169959, 9.879279; 567876, 5113307
Sondrio22	SO22_20	♂️	Larva	2022-06-23	Pami	46.156826	9.929792	46.169959, 9.879279; 567876, 5113307
Sondrio22	SO22_21	♂️	Larva	2022-06-23	Pami	46.156826	9.929792	46.169959, 9.879279; 567876, 5113307
Sondrio22	SO22_22	♂️	Larva	2022-06-23	Pami	46.156826	9.929792	46.169959, 9.879279; 567876, 5113307
Sondrio22	SO22_23	♂️	Larva	2022-06-23	Pami	46.156826	9.929792	46.169959, 9.879279; 567876, 5113307
Sondrio22	SO22_24	♂️	Larva	2022-06-23	Pami	46.156826	9.929792	46.169959, 9.879279; 567876, 5113307
Sondrio22	SO22_25	♂️	Larva	2022-06-23	Pami	46.156826	9.929792	46.169959, 9.879279; 567876, 5113307
Sondrio22	SO22_26	♂️	Larva	2022-06-23	Pami	46.156826	9.929792	46.169959, 9.879279; 567876, 5113307
Sondrio22	SO22_27	♂️	Larva	2022-06-23	Pami	46.156826	9.929792	46.169959, 9.879279; 567876, 5113307
Sondrio22	SO22_28	♂️	Larva	2022-06-23	Pami	46.156826	9.929792	46.169959, 9.879279; 567876, 5113307
Sondrio22	SO22_29	♂️	Larva	2022-06-23	Pami	46.156826	9.929792	46.169959, 9.879279; 567876, 5113307
Sondrio22	SO22_30	♂️	Larva	2022-06-23	Pami	46.156826	9.929792	46.169959, 9.879279; 567876, 5113307
Trescore22	TR22_01	♀️	Larva	2022-06-21	Trescore	45.717306	9.843889	45.717306, 9.843889; 565676, 5062985
Trescore22	TR22_02	♀️	Larva	2022-06-21	Trescore	45.717306	9.843889	45.717306, 9.843889; 565676, 5062985
Trescore22	TR22_03	♀️	Larva	2022-06-21	Trescore	45.717306	9.843889	45.717306, 9.843889; 565676, 5062985
Trescore22	TR22_04	♀️	Larva	2022-06-21	Trescore	45.717306	9.843889	45.717306, 9.843889; 565676, 5062985
Trescore22	TR22_05	♀️	Larva	2022-06-21	Trescore	45.717306	9.843889	45.717306, 9.843889; 565676, 5062985
Trescore22	TR22_06	♀️	Larva	2022-06-21	Trescore	45.717306	9.843889	45.717306, 9.843889; 565676, 5062985
Trescore22	TR22_07	♀️	Larva	2022-06-21	Trescore	45.717306	9.843889	45.717306, 9.843889; 565676, 5062985
Trescore22	TR22_08	♀️	Larva	2022-06-21	Trescore	45.717306	9.843889	45.717306, 9.843889; 565676, 5062985
Trescore22	TR22_09	♀️	Larva	2022-06-21	Trescore	45.717306	9.843889	45.717306, 9.843889; 565676, 5062985
Trescore22	TR22_10	♀️	Larva	2022-06-21	Trescore	45.717306	9.843889	45.717306, 9.843889; 565676, 5062985
Trescore22	TR22_11	♀️	Larva	2022-06-21	Trescore	45.717306	9.843889	45.717306, 9.843889; 565676, 5062985
Trescore22	TR22_12	♀️	Larva	2022-06-21	Trescore	45.717306	9.843889	45.717306, 9.843889; 565676, 5062985
Trescore22	TR22_13	♀️	Larva	2022-06-21	Trescore	45.717306	9.843889	45.717306, 9.843889; 565676, 5062985
Trescore22	TR22_14	♂️	Larva	2022-06-21	Trescore	45.717306	9.843889	45.717306, 9.843889; 565676, 5062985
Trescore22	TR22_15	♂️	Larva	2022-06-21	Trescore	45.717306	9.843889	45.717306, 9.843889; 565676, 5062985
Trescore22	TR22_16	♂️	Larva	2022-06-21	Trescore	45.717306	9.843889	45.717306, 9.843889; 565676, 5062985
Trescore22	TR22_17	♂️	Larva	2022-06-21	Trescore	45.717306	9.843889	45.717306, 9.843889; 565676, 5062985
Trescore22	TR22_18	♂️	Larva	2022-06-21	Trescore	45.717306	9.843889	45.717306, 9.843889; 565676, 5062985
Trescore22	TR22_19	♂️	Larva	2022-06-21	Trescore	45.717306	9.843889	45.717306, 9.843889; 565676, 5062985
Trescore22	TR22_20	♂️	Larva	2022-06-21	Trescore	45.717306	9.843889	45.717306, 9.843889; 565676, 5062985
Trescore22	TR22_21	♂️	Larva	2022-06-21	Trescore	45.717306	9.843889	45.717306, 9.843889; 565676, 5062985
Trescore22	TR22_22	♂️	Larva	2022-06-21	Trescore	45.717306	9.843889	45.717306, 9.843889; 565676, 5062985
Trescore22	TR22_23	♂️	Larva	2022-06-21	Trescore	45.717306	9.843889	45.717306, 9.843889; 565676, 5062985
Trescore22	TR22_24	♂️	Larva	2022-06-21	Trescore	45.717306	9.843889	45.717306, 9.843889; 565676, 5062985
Trescore22	TR22_25	♂️	Larva	2022-06-21	Trescore	45.717306	9.843889	45.717306, 9.843889; 565676, 5062985
Trescore22	TR22_26	♂️	Larva	2022-06-21	Trescore	45.717306	9.843889	45.717306, 9.843889; 565676, 5062985
Trescore22	TR22_27	♂️	Larva	2022-06-21	Trescore	45.717306	9.843889	45.717306, 9.843889; 565676, 5062985
Trescore22	TR22_28	♂️	Larva	2022-06-21	Trescore	45.717306	9.843889	45.717306, 9.843889; 565676, 5062985
Trescore22	TR22_29	♂️	Larva	2022-06-21	Trescore	45.717306	9.843889	45.717306, 9.843889; 565676, 5062985
Trescore22	TR22_30	♂️	Larva	2022-06-21	Trescore	45.717306	9.843889	45.717306, 9.843889; 565676, 5062985
Fonteno21	FO21_01	♀️	Larva	2021-07-19	Solto Collina	45.782993	10.023847	45.758738, 10.020177; 579337, 5067748
Fonteno21	FO21_02	♀️	Larva	2021-07-19	Solto Collina	45.782993	10.023847	45.758738, 10.020177; 579337, 5067748
Fonteno21	FO21_03	♀️	Larva	2021-07-19	Solto Collina	45.782993	10.023847	45.758738, 10.020177; 579337, 5067748
Fonteno21	FO21_04	♀️	Larva	2021-07-19	Solto Collina	45.782993	10.023847	45.758738, 10.020177; 579337, 5067748
Fonteno21	FO21_05	♀️	Larva	2021-07-19	Solto Collina	45.782993	10.023847	45.758738, 10.020177; 579337, 5067748
Fonteno21	FO21_06	♀️	Larva	2021-07-19	Fonteno	45.761603	10.017584	45.758738, 10.020177; 579337, 5067748
Fonteno21	FO21_07	♀️	Larva	2021-07-19	Fonteno	45.760208	10.018361	45.758738, 10.020177; 579337, 5067748
Fonteno21	FO21_08	♀️	Larva	2021-07-19	Fonteno	45.761603	10.017584	45.758738, 10.020177; 579337, 5067748
Fonteno21	FO21_09	♀️	Larva	2021-07-19	Fonteno	45.761603	10.017584	45.758738, 10.020177; 579337, 5067748
Fonteno21	FO21_10	♀️	Larva	2021-07-19	Fonteno	45.761603	10.017584	45.758738, 10.020177; 579337, 5067748
Fonteno21	FO21_11	♀️	Larva	2021-07-19	Fonteno	45.761603	10.017584	45.758738, 10.020177; 579337, 5067748
Fonteno21	FO21_12	♀️	Larva	2021-07-19	Fonteno	45.761603	10.017584	45.758738, 10.020177; 579337, 5067748
Fonteno21	FO21_13	♀️	Larva	2021-07-19	Fonteno	45.761603	10.017584	45.758738, 10.020177; 579337, 5067748
Fonteno21	FO21_14	♀️	Larva	2021-07-19	Fonteno	45.761603	10.017584	45.758738, 10.020177; 579337, 5067748
Fonteno21	FO21_15	♀️	Larva	2021-07-19	Fonteno	45.761603	10.017584	45.758738, 10.020177; 579337, 5067748
Fonteno21	FO21_16	♀️	Larva	2021-07-19	Fonteno	45.761603	10.017584	45.758738, 10.020177; 579337, 5067748
Fonteno21	FO21_17	♀️	Larva	2021-07-19	Fonteno	45.761603	10.017584	45.758738, 10.020177; 579337, 5067748
Fonteno21	FO21_18	♀️	Larva	2021-07-19	Fonteno	45.761603	10.017584	45.758738, 10.020177; 579337, 5067748
Fonteno21	FO21_19	♀️	Larva	2021-07-19	Gaverina Terme	45.756061	9.892635	45.758738, 10.020177; 579337, 5067748
Fonteno21	FO21_20	♀️	Larva	2021-07-19	Gaverina Terme	45.756061	9.892635	45.758738, 10.020177; 579337, 5067748
Fonteno21	FO21_21	♀️	Larva	2021-07-19	Gaverina Terme	45.756061	9.892635	45.758738, 10.020177; 579337, 5067748
Fonteno21	FO21_22	♀️	Larva	2021-07-19	Gaverina Terme	45.756061	9.892635	45.758738, 10.020177; 579337, 5067748
Fonteno21	FO21_23	♀️	Larva	2021-07-19	Gaverina Terme	45.756061	9.892635	45.758738, 10.020177; 579337, 5067748
Fonteno21	FO21_24	♀️	Larva	2021-07-19	Fonteno	45.761603	10.017584	45.758738, 10.020177; 579337, 5067748
Fonteno21	FO21_25	♀️	Larva	2021-07-19	Fonteno	45.761603	10.017584	45.758738, 10.020177; 579337, 5067748
Fonteno21	FO21_26	♀️	Larva	2021-07-19	Fonteno	45.761603	10.017584	45.758738, 10.020177; 579337, 5067748
Fonteno21	FO21_27	♀️	Larva	2021-07-19	Fonteno	45.761603	10.017584	45.758738, 10.020177; 579337, 5067748
Fonteno21	FO21_28	♀️	Larva	2021-07-19	Fonteno	45.761603	10.017584	45.758738, 10.020177; 579337, 5067748
Fonteno21	FO21_29	♀️	Larva	2021-07-19	Fonteno	45.761603	10.017584	45.758738, 10.020177; 579337, 5067748
Fonteno21	FO21_30	♀️	Larva	2021-07-19	Fonteno	45.761603	10.017584	45.758738, 10.020177; 579337, 5067748
Fonteno22	FO22_01	♀️	Larva	2022-05-20	Fonteno	45.761603	10.017584	45.758738, 10.020177; 579337, 5067748
Fonteno22	FO22_02	♀️	Larva	2022-05-20	Fonteno	45.761603	10.017584	45.758738, 10.020177; 579337, 5067748
Fonteno22	FO22_03	♀️	Larva	2022-05-20	Fonteno	45.761603	10.017584	45.758738, 10.020177; 579337, 5067748
Fonteno22	FO22_04	♀️	Larva	2022-05-20	Fonteno	45.761603	10.017584	45.758738, 10.020177; 579337, 5067748
Fonteno22	FO22_05	♂️	Larva	2022-05-20	Fonteno	45.761603	10.017584	45.758738, 10.020177; 579337, 5067748
Fonteno22	FO22_06	♂️	Larva	2022-05-20	Fonteno	45.761603	10.017584	45.758738, 10.020177; 579337, 5067748
Fonteno22	FO22_07	♂️	Larva	2022-05-20	Fonteno	45.761603	10.017584	45.758738, 10.020177; 579337, 5067748
Fonteno22	FO22_08	♂️	Larva	2022-05-20	Fonteno	45.761603	10.017584	45.758738, 10.020177; 579337, 5067748
Fonteno22	FO22_09	♀️	Larva	2022-05-20	Fonteno	45.761603	10.017584	45.758738, 10.020177; 579337, 5067748
Fonteno22	FO22_10	♀️	Larva	2022-05-20	Fonteno	45.761603	10.017584	45.758738, 10.020177; 579337, 5067748
Fonteno22	FO22_11	♀️	Larva	2022-05-20	Fonteno	45.761603	10.017584	45.758738, 10.020177; 579337, 5067748
Fonteno22	FO22_12	♀️	Larva	2022-05-20	Fonteno	45.761603	10.017584	45.758738, 10.020177; 579337, 5067748
Fonteno22	FO22_13	♀️	Larva	2022-05-20	Fonteno	45.761603	10.017584	45.758738, 10.020177; 579337, 5067748
Fonteno22	FO22_14	♀️	Larva	2022-05-20	Fonteno	45.761603	10.017584	45.758738, 10.020177; 579337, 5067748
Fonteno22	FO22_15	♀️	Larva	2022-05-20	Fonteno	45.761603	10.017584	45.758738, 10.020177; 579337, 5067748
Fonteno22	FO22_16	♀️	Larva	2022-05-20	Fonteno	45.761603	10.017584	45.758738, 10.020177; 579337, 5067748
Fonteno22	FO22_17	♂️	Larva	2022-05-20	Fonteno	45.761603	10.017584	45.758738, 10.020177; 579337, 5067748
Fonteno22	FO22_18	♂️	Larva	2022-05-20	Fonteno	45.761603	10.017584	45.758738, 10.020177; 579337, 5067748
Fonteno22	FO22_19	♂️	Larva	2022-05-20	Fonteno	45.761603	10.017584	45.758738, 10.020177; 579337, 5067748
Fonteno22	FO22_20	♂️	Larva	2022-05-20	Fonteno	45.761603	10.017584	45.758738, 10.020177; 579337, 5067748
Fonteno22	FO22_21	♂️	Larva	2022-05-20	Fonteno	45.761603	10.017584	45.758738, 10.020177; 579337, 5067748
Fonteno22	FO22_22	♂️	Larva	2022-05-20	Fonteno	45.761603	10.017584	45.758738, 10.020177; 579337, 5067748
Fonteno22	FO22_23	♂️	Larva	2022-05-20	Fonteno	45.761603	10.017584	45.758738, 10.020177; 579337, 5067748
Fonteno22	FO22_24	♂️	Larva	2022-05-20	Fonteno	45.761603	10.017584	45.758738, 10.020177; 579337, 5067748
Fonteno22	FO22_25	♀️	Larva	2022-05-20	Fonteno	45.761603	10.017584	45.758738, 10.020177; 579337, 5067748
Fonteno22	FO22_26	♀️	Larva	2022-05-20	Fonteno	45.761603	10.017584	45.758738, 10.020177; 579337, 5067748
Fonteno22	FO22_27	♀️	Larva	2022-05-20	Fonteno	45.761603	10.017584	45.758738, 10.020177; 579337, 5067748
Fonteno22	FO22_28	♂️	Larva	2022-05-20	Fonteno	45.761603	10.017584	45.758738, 10.020177; 579337, 5067748
Fonteno22	FO22_29	♂️	Larva	2022-05-20	Fonteno	45.761603	10.017584	45.758738, 10.020177; 579337, 5067748
Fonteno22	FO22_30	♂️	Larva	2022-05-20	Fonteno	45.761603	10.017584	45.758738, 10.020177; 579337, 5067748
Brescia21	BS21_01	♀️	Larva	2021-11-17	Sarezzo	45.653139	10.198546	45.541173, 10.210973; 594540, 5043784
Brescia21	BS21_02	♀️	Larva	2021-11-17	Nave	45.589861	10.305767	45.541173, 10.210973; 594540, 5043784
Brescia21	BS21_03	♀️	Larva	2021-11-17	Nave	45.589861	10.305767	45.541173, 10.210973; 594540, 5043784
Brescia21	BS21_04	♀️	Larva	2021-11-17	Nave	45.589861	10.305767	45.541173, 10.210973; 594540, 5043784
Brescia21	BS21_05	♀️	Larva	2021-11-17	Nave	45.589861	10.305767	45.541173, 10.210973; 594540, 5043784
Brescia21	BS21_06	♀️	Larva	2021-11-17	Nave	45.589861	10.305767	45.541173, 10.210973; 594540, 5043784
Brescia21	BS21_07	♀️	Larva	2021-11-17	Nave	45.589861	10.305767	45.541173, 10.210973; 594540, 5043784
Brescia21	BS21_08	♀️	Larva	2021-11-17	Nave	45.589861	10.305767	45.541173, 10.210973; 594540, 5043784
Brescia21	BS21_09	♀️	Larva	2021-11-17	Nave	45.589861	10.305767	45.541173, 10.210973; 594540, 5043784
Brescia21	BS21_10	♀️	Larva	2021-11-17	Nave	45.589861	10.305767	45.541173, 10.210973; 594540, 5043784
Brescia21	BS21_11	♀️	Larva	2021-11-17	Nave	45.589861	10.305767	45.541173, 10.210973; 594540, 5043784
Brescia21	BS21_12	♀️	Larva	2021-11-17	Caino	45.613089	10.324934	45.541173, 10.210973; 594540, 5043784
Brescia21	BS21_13	♀️	Larva	2021-11-17	Caino	45.613089	10.324934	45.541173, 10.210973; 594540, 5043784
Brescia21	BS21_14	♀️	Larva	2021-11-17	Caino	45.613089	10.324934	45.541173, 10.210973; 594540, 5043784
Brescia21	BS21_15	♀️	Larva	2021-11-17	Caino	45.613089	10.324934	45.541173, 10.210973; 594540, 5043784
Brescia21	BS21_16	♀️	Larva	2021-11-17	Caino	45.613089	10.324934	45.541173, 10.210973; 594540, 5043784
Brescia21	BS21_17	♀️	Larva	2021-11-17	Caino	45.613089	10.324934	45.541173, 10.210973; 594540, 5043784
Brescia21	BS21_18	♀️	Larva	2021-11-17	Caino	45.613089	10.324934	45.541173, 10.210973; 594540, 5043784
Brescia21	BS21_19	♀️	Larva	2021-11-17	Caino	45.613089	10.324934	45.541173, 10.210973; 594540, 5043784
Brescia21	BS21_20	♀️	Larva	2021-11-17	Caino	45.613089	10.324934	45.541173, 10.210973; 594540, 5043784
Brescia21	BS21_21	♀️	Larva	2021-11-17	Caino	45.613089	10.324934	45.541173, 10.210973; 594540, 5043784
Brescia21	BS21_22	♀️	Larva	2021-11-17	Caino	45.613089	10.324934	45.541173, 10.210973; 594540, 5043784
Brescia21	BS21_23	♂️	Larva	2021-11-17	Nave	45.589861	10.305767	45.541173, 10.210973; 594540, 5043784
Brescia21	BS21_24	♂️	Larva	2021-11-17	Nave	45.589861	10.305767	45.541173, 10.210973; 594540, 5043784
Brescia21	BS21_25	♂️	Larva	2021-11-17	Caino	45.613089	10.324934	45.541173, 10.210973; 594540, 5043784
Brescia21	BS21_26	♂️	Larva	2021-11-17	Caino	45.613089	10.324934	45.541173, 10.210973; 594540, 5043784
Brescia21	BS21_27	♂️	Larva	2021-11-17	Caino	45.613089	10.324934	45.541173, 10.210973; 594540, 5043784
Brescia21	BS21_28	♂️	Larva	2021-11-17	Caino	45.613089	10.324934	45.541173, 10.210973; 594540, 5043784
Brescia21	BS21_29	♂️	Larva	2021-11-17	Caino	45.613089	10.324934	45.541173, 10.210973; 594540, 5043784
Brescia21	BS21_30	♂️	Larva	2021-11-17	Caino	45.613089	10.324934	45.541173, 10.210973; 594540, 5043784
Asti21	AT21_01	♀️	Larva	2021-09-28	Mombarone	44.900761	8.205933	44.900761, 8.205933; 437307, 4972233
Asti21	AT21_02	♀️	Larva	2021-09-28	Mombarone	44.900761	8.205933	44.900761, 8.205933; 437307, 4972233
Asti21	AT21_03	♀️	Larva	2021-09-28	Mombarone	44.900761	8.205933	44.900761, 8.205933; 437307, 4972233
Asti21	AT21_04	♀️	Larva	2021-09-28	Mombarone	44.900761	8.205933	44.900761, 8.205933; 437307, 4972233
Asti21	AT21_05	♀️	Larva	2021-09-28	Mombarone	44.900761	8.205933	44.900761, 8.205933; 437307, 4972233
Asti21	AT21_06	♀️	Larva	2021-09-28	Mombarone	44.900761	8.205933	44.900761, 8.205933; 437307, 4972233
Asti21	AT21_07	♀️	Larva	2021-09-28	Mombarone	44.900761	8.205933	44.900761, 8.205933; 437307, 4972233
Asti21	AT21_08	♀️	Larva	2021-09-28	Mombarone	44.900761	8.205933	44.900761, 8.205933; 437307, 4972233
Asti21	AT21_09	♀️	Larva	2021-09-28	Mombarone	44.900761	8.205933	44.900761, 8.205933; 437307, 4972233
Asti21	AT21_10	♀️	Larva	2021-09-28	Mombarone	44.900761	8.205933	44.900761, 8.205933; 437307, 4972233
Asti21	AT21_11	♀️	Larva	2021-09-28	Mombarone	44.900761	8.205933	44.900761, 8.205933; 437307, 4972233
Asti21	AT21_12	♀️	Larva	2021-09-28	Mombarone	44.900761	8.205933	44.900761, 8.205933; 437307, 4972233
Asti21	AT21_13	♀️	Larva	2021-09-28	Mombarone	44.900761	8.205933	44.900761, 8.205933; 437307, 4972233
Asti21	AT21_14	♀️	Larva	2021-09-28	Mombarone	44.900761	8.205933	44.900761, 8.205933; 437307, 4972233
Asti21	AT21_15	♀️	Larva	2021-09-28	Mombarone	44.900761	8.205933	44.900761, 8.205933; 437307, 4972233
Asti21	AT21_16	♀️	Larva	2021-09-28	Mombarone	44.900761	8.205933	44.900761, 8.205933; 437307, 4972233
Asti21	AT21_17	♀️	Larva	2021-09-28	Mombarone	44.900761	8.205933	44.900761, 8.205933; 437307, 4972233
Asti21	AT21_18	♀️	Larva	2021-09-28	Mombarone	44.900761	8.205933	44.900761, 8.205933; 437307, 4972233
Asti21	AT21_19	♀️	Larva	2021-09-28	Mombarone	44.900761	8.205933	44.900761, 8.205933; 437307, 4972233
Asti21	AT21_20	♀️	Larva	2021-09-28	Mombarone	44.900761	8.205933	44.900761, 8.205933; 437307, 4972233
Asti21	AT21_21	♀️	Larva	2021-09-28	Mombarone	44.900761	8.205933	44.900761, 8.205933; 437307, 4972233
Asti21	AT21_22	♀️	Larva	2021-09-28	Mombarone	44.900761	8.205933	44.900761, 8.205933; 437307, 4972233
Asti21	AT21_23	♀️	Larva	2021-09-28	Mombarone	44.900761	8.205933	44.900761, 8.205933; 437307, 4972233
Asti21	AT21_24	♀️	Larva	2021-09-28	Mombarone	44.900761	8.205933	44.900761, 8.205933; 437307, 4972233
Asti21	AT21_25	♀️	Larva	2021-09-28	Mombarone	44.900761	8.205933	44.900761, 8.205933; 437307, 4972233
Asti21	AT21_26	♀️	Larva	2021-09-28	Mombarone	44.900761	8.205933	44.900761, 8.205933; 437307, 4972233
Asti21	AT21_27	♀️	Larva	2021-09-28	Mombarone	44.900761	8.205933	44.900761, 8.205933; 437307, 4972233
Asti21	AT21_28	♀️	Larva	2021-09-28	Mombarone	44.900761	8.205933	44.900761, 8.205933; 437307, 4972233
Asti21	AT21_29	♀️	Larva	2021-09-28	Mombarone	44.900761	8.205933	44.900761, 8.205933; 437307, 4972233
Asti21	AT21_30	♀️	Larva	2021-09-28	Mombarone	44.900761	8.205933	44.900761, 8.205933; 437307, 4972233
Slovenia21	SL21_01	♀️	Adult	2020-06-24	Kromberk	45.958741	13.658843	45.948561,13.697761; 399071, 5089157
Slovenia21	SL21_02	♀️	Adult	2021-09-03	Ajševica	45.948647	13.693458	45.948561,13.697761; 399071, 5089157
Slovenia21	SL21_03	♀️	Adult	2021-09-03	Ajševica	45.948647	13.693458	45.948561,13.697761; 399071, 5089157
Slovenia21	SL21_04	♀️	Adult	2021-09-03	Ajševica	45.948647	13.693458	45.948561,13.697761; 399071, 5089157
Slovenia21	SL21_05	♀️	Adult	2021-09-03	Ajševica	45.948647	13.693458	45.948561,13.697761; 399071, 5089157
Slovenia21	SL21_06	♀️	Adult	2021-09-03	Ajševica	45.948647	13.693458	45.948561,13.697761; 399071, 5089157
Slovenia21	SL21_07	♀️	Adult	2021-10-01	Ajševica	45.948647	13.693458	45.948561,13.697761; 399071, 5089157
Slovenia21	SL21_08	♀️	Adult	2021-10-01	Ajševica	45.948647	13.693458	45.948561,13.697761; 399071, 5089157
Slovenia21	SL21_09	♀️	Adult	2021-10-01	Ajševica	45.948647	13.693458	45.948561,13.697761; 399071, 5089157
Slovenia21	SL21_10	♀️	Adult	2021-10-01	Ajševica	45.948647	13.693458	45.948561,13.697761; 399071, 5089157
Slovenia21	SL21_11	♀️	Adult	2021-10-01	Ajševica	45.948647	13.693458	45.948561,13.697761; 399071, 5089157
Slovenia21	SL21_12	♀️	Adult	2021-10-01	Ajševica	45.948647	13.693458	45.948561,13.697761; 399071, 5089157
Slovenia21	SL21_13	♀️	Adult	2021-10-01	Ajševica	45.948647	13.693458	45.948561,13.697761; 399071, 5089157
Slovenia21	SL21_14	♀️	Adult	2021-10-01	Ajševica	45.948647	13.693458	45.948561,13.697761; 399071, 5089157
Slovenia21	SL21_15	♂️	Adult	2021-10-01	Ajševica	45.948647	13.693458	45.948561,13.697761; 399071, 5089157
Slovenia21	SL21_16	♀️	Adult	2021-10-01	Ajševica	45.948647	13.693458	45.948561,13.697761; 399071, 5089157
Slovenia21	SL21_17	♀️	Adult	2021-10-01	Ajševica	45.948647	13.693458	45.948561,13.697761; 399071, 5089157
Slovenia21	SL21_18	♀️	Adult	2021-10-01	Ajševica	45.948647	13.693458	45.948561,13.697761; 399071, 5089157
Slovenia21	SL21_19	♀️	Adult	2021-10-01	Ajševica	45.948647	13.693458	45.948561,13.697761; 399071, 5089157
Slovenia21	SL21_20	♀️	Adult	2021-10-01	Ajševica	45.948647	13.693458	45.948561,13.697761; 399071, 5089157
Slovenia21	SL21_21	♀️	Adult	2021-10-01	Ajševica	45.948647	13.693458	45.948561,13.697761; 399071, 5089157
Slovenia21	SL21_22	♀️	Adult	2021-10-01	Ajševica	45.948647	13.693458	45.948561,13.697761; 399071, 5089157
Slovenia21	SL21_23	♀️	Adult	2021-10-01	Ajševica	45.948647	13.693458	45.948561,13.697761; 399071, 5089157
Slovenia21	SL21_24	♀️	Adult	2021-10-01	Ajševica	45.948647	13.693458	45.948561,13.697761; 399071, 5089157
Slovenia21	SL21_25	♀️	Adult	2021-10-01	Ajševica	45.948647	13.693458	45.948561,13.697761; 399071, 5089157
Slovenia21	SL21_26	♂️	Adult	2021-10-01	Ajševica	45.948647	13.693458	45.948561,13.697761; 399071, 5089157
Slovenia21	SL21_27	♂️	Adult	2021-10-01	Ajševica	45.948647	13.693458	45.948561,13.697761; 399071, 5089157
Slovenia21	SL21_28	♂️	Adult	2021-10-01	Ajševica	45.948647	13.693458	45.948561,13.697761; 399071, 5089157
Slovenia21	SL21_29	♂️	Adult	2021-10-01	Ajševica	45.948647	13.693458	45.948561,13.697761; 399071, 5089157
Slovenia21	SL21_30	♂️	Adult	2021-10-01	Ajševica	45.948647	13.693458	45.948561,13.697761; 399071, 5089157
Korea21	KO21_01	♀️	Adult	2021-06-01	Pyeongtaek (Gyeonggi)	36.955556	127.026667
Korea21	KO21_02	♀️	Adult	2021-06-01	Pyeongtaek (Gyeonggi)	36.955556	127.026667
Korea21	KO21_03	♀️	Adult	2021-06-01	Pyeongtaek (Gyeonggi)	36.955556	127.026667
Korea21	KO21_04	♀️	Adult	2021-06-01	Pyeongtaek (Gyeonggi)	36.955556	127.026667
Korea21	KO21_05	♀️	Adult	2021-06-01	Pyeongtaek (Gyeonggi)	36.955556	127.026667
Korea21	KO21_06	♀️	Adult	2021-06-01	Pyeongtaek (Gyeonggi)	36.955556	127.026667
Korea21	KO21_07	♀️	Adult	2021-06-01	Pyeongtaek (Gyeonggi)	36.955556	127.026667
Korea21	KO21_08	♀️	Adult	2021-06-01	Pyeongtaek (Gyeonggi)	36.955556	127.026667
Korea21	KO21_09	♀️	Adult	2021-06-01	Pyeongtaek (Gyeonggi)	36.955556	127.026667
Korea21	KO21_10	♀️	Adult	2021-06-01	Pyeongtaek (Gyeonggi)	36.955556	127.026667
Korea21	KO21_11	♀️	Adult	2021-07-06	Pyeongtaek (Gyeonggi)	36.955556	127.026667
Korea21	KO21_12	♀️	Adult	2021-07-06	Pyeongtaek (Gyeonggi)	36.955556	127.026667
Korea21	KO21_13	♀️	Adult	2021-07-06	Pyeongtaek (Gyeonggi)	36.955556	127.026667
Korea21	KO21_14	♀️	Adult	2021-07-06	Pyeongtaek (Gyeonggi)	36.955556	127.026667
Korea21	KO21_15	♀️	Adult	2021-07-06	Pyeongtaek (Gyeonggi)	36.955556	127.026667
Korea21	KO21_16	♀️	Adult	2021-07-06	Pyeongtaek (Gyeonggi)	36.955556	127.026667
Korea21	KO21_17	♀️	Adult	2021-07-06	Pyeongtaek (Gyeonggi)	36.955556	127.026667
Korea21	KO21_18	♀️	Adult	2021-07-06	Pyeongtaek (Gyeonggi)	36.955556	127.026667
Korea21	KO21_19	♀️	Adult	2021-07-06	Pyeongtaek (Gyeonggi)	36.955556	127.026667
Korea21	KO21_20	♂️	Adult	2021-07-06	Pyeongtaek (Gyeonggi)	36.955556	127.026667
Korea21	KO21_21	♀️	Adult	2021-06-23	Pyeongtaek (Gyeonggi)	36.955556	127.026667
Korea21	KO21_22	♀️	Adult	2021-06-23	Pyeongtaek (Gyeonggi)	36.955556	127.026667
Korea21	KO21_23	♀️	Adult	2021-06-23	Pyeongtaek (Gyeonggi)	36.955556	127.026667
Korea21	KO21_24	♀️	Adult	2021-06-23	Pyeongtaek (Gyeonggi)	36.955556	127.026667
Korea21	KO21_25	♀️	Adult	2021-06-23	Pyeongtaek (Gyeonggi)	36.955556	127.026667
Korea21	KO21_26	♀️	Adult	2021-06-23	Pyeongtaek (Gyeonggi)	36.955556	127.026667
Korea21	KO21_27	♀️	Adult	2021-06-23	Pyeongtaek (Gyeonggi)	36.955556	127.026667
Korea21	KO21_28	♀️	Adult	2021-06-23	Pyeongtaek (Gyeonggi)	36.955556	127.026667
Korea21	KO21_29	♀️	Adult	2021-06-23	Pyeongtaek (Gyeonggi)	36.955556	127.026667
