# Supplementary material for: The genetic trail of the invasive mosquito species Aedes koreicus from the east to the west of Northern Italy
Source: PLoS Negl Trop Dis. 2025 Mar 31;19(3):e0012945. doi: 10.1371/journal.pntd.0012945 (PMC12005524; doi:10.1371/journal.pntd.0012945)
Supplement: S2 Table — For each locus are specified: the repeat motifs; forward (F) and reverse (R) primer sequences, and fluorophores used as markers. The organization of the multiplex assay is also reported. (XLSX) [file pntd.0012945.s005.xlsx]

## Sheet: Foglio1
	Locus name	(Repeat motif)na	Primer sequence (5’-3’)
Multiplex A	AK01	(CAA)7	F: TAMRA-GCCGCTACAAACAGCTCAGT
			R: TCGTAAATTCGACGGGGTAG
	AK05	(CAA)6	F: HEX-AACCGACTACGATGCACACA
			R: TAAACACAGAGCCAGCCACA
	AK07A	(GGC)6	F: 6-FAM-ATCGAGCACACCGTCGTT
			R: ATCCATTTTTCTTTCTTTCGCTGT
	AK13	(GTT)6	F: TAMRA-CCATTAAAAGGTTTTACTCAATGTTGT
			R: AAGAGACGGCTGTGGTCCT
Multiplex B	AK03	(GAA)6	F: 6-FAM-CGACTCCCTGAGCATAGTGT
			R: CATGCTATGATGAGCACATTGA
	AK09	(ACG)11	F: TAMRA-TACCCGAATCCAGCAAACAT
			R: GCCAGAAGGACATCGTCAC
	AK10	(ATC)6	F: HEX-AACTTGCCGCAATAGATGGT
			R: CCAAGACCTATTCTGGAAGCA
	AK12	(ACA)6	F: 6-FAM-CCAAAACGTATATCATCCGAAG
			R: GGAGAATCATCTGTGATAGTTTTGTG
Multiplex C	AK15	(TAA)7	F: CCCAGTCCCAGCTTGAATAA
			R: HEX-AGGCATCAAGCTGCATCCTA
	AK23	(CCTT)5	F: 6-FAM-GGGGTTAACCAACCGAACC
			R: CGTTTGCCTTATACTGACAAATCT
	AK28	(GGTT)8	F: 6-FAM-GCAGCAACTTCCTTCCGTAG
			R: AACTGGCTGACCAGCGTAAC
a n = number of in tandem repeats of the microsatellite motive in the Reference sequence.
Microsatellite sequences and primer pairs for their detection here reported have been already published (Soresinetti et al., 2023).
References
[1] Soresinetti L, Arnoldi I, Negri A, Naro G, Michelutti A, Montarsi F, Mosca A, Bandi C, Gabrieli P, Epis S. Development of microsatellite markers for the invasive mosquito Aedes koreicus. Parasit Vectors. 2023 Jul 6;16(1):223. doi: 10.1186/s13071-023-05823-z.
