# Supplementary material for: The genetic trail of the invasive mosquito species Aedes koreicus from the east to the west of Northern Italy
Source: PLoS Negl Trop Dis. 2025 Mar 31;19(3):e0012945. doi: 10.1371/journal.pntd.0012945 (PMC12005524; doi:10.1371/journal.pntd.0012945)
Supplement: S3 Table — Both the results of SPAGeDi and ML-relate analysis are presented. The final degree of relation, i.e., full sibling (FS), half sibling (HS), and unrelated (U) has been established according to both outputs and is reported in the column “Relationship”. (XLSX) [file pntd.0012945.s006.xlsx]

## Sheet: Relatedness
Population	Ind1	Ind2	K Loiselle et al., 1995		ML_relate	Relationships
Belluno11	BL11_01	BL11_02	-0.121849	U	U	U
	BL11_01	BL11_03	0.039916	U	U	U
	BL11_01	BL11_04	-0.048319	U	U	U
	BL11_02	BL11_03	0.039916	U	U	U
	BL11_02	BL11_04	0.069328	U	U	U
	BL11_03	BL11_04	0.054622	U	U	U
	BL11_05	BL11_06	0.466008	FS	FS	FS
	BL11_05	BL11_07	0.496589	FS	FS	FS
	BL11_05	BL11_08	0.178546	HS	PO	HS
	BL11_05	BL11_09	0.071513	U	FS	U
	BL11_05	BL11_10	-0.115032	U	U	U
	BL11_05	BL11_11	0.013409	U	U	U
	BL11_05	BL11_12	-0.176194	U	U	U
	BL11_05	BL11_13	0.031757	U	U	U
	BL11_05	BL11_14	-0.127264	U	U	U
	BL11_05	BL11_15	-0.111974	U	U	U
	BL11_05	BL11_16	-0.258763	U	U	U
	BL11_05	BL11_17	-0.00494	U	U	U
	BL11_05	BL11_18	-0.035521	U	U	U
	BL11_05	BL11_19	-0.105857	U	U	U
	BL11_05	BL11_20	0.001176	U	U	U
	BL11_05	BL11_21	-0.170078	U	U	U
	BL11_05	BL11_22	0.144907	HS	HS	HS
	BL11_05	BL11_23	-0.188426	U	U	U
	BL11_05	BL11_24	-0.127264	U	U	U
	BL11_06	BL11_07	0.432369	FS	FS	FS
	BL11_06	BL11_08	0.23665	FS	FS	FS
	BL11_06	BL11_09	0.007292	U	U	U
	BL11_06	BL11_10	-0.11809	U	U	U
	BL11_06	BL11_11	0.010351	U	U	U
	BL11_06	BL11_12	-0.179252	U	U	U
	BL11_06	BL11_13	0.028699	U	U	U
	BL11_06	BL11_14	-0.130322	U	U	U
	BL11_06	BL11_15	-0.115032	U	U	U
	BL11_06	BL11_16	-0.261821	U	U	U
	BL11_06	BL11_17	-0.007998	U	U	U
	BL11_06	BL11_18	-0.038579	U	U	U
	BL11_06	BL11_19	-0.108916	U	U	U
	BL11_06	BL11_20	-0.001882	U	U	U
	BL11_06	BL11_21	-0.111974	U	U	U
	BL11_06	BL11_22	0.203011	FS	PO	FS
	BL11_06	BL11_23	-0.191484	U	U	U
	BL11_06	BL11_24	-0.130322	U	U	U
	BL11_07	BL11_08	0.144907	HS	HS	HS
	BL11_07	BL11_09	0.037873	U	U	U
	BL11_07	BL11_10	-0.087509	U	U	U
	BL11_07	BL11_11	-0.020231	U	U	U
	BL11_07	BL11_12	-0.148671	U	U	U
	BL11_07	BL11_13	0.05928	U	U	U
	BL11_07	BL11_14	-0.160903	U	U	U
	BL11_07	BL11_15	-0.145613	U	U	U
	BL11_07	BL11_16	-0.292402	U	U	U
	BL11_07	BL11_17	0.022583	U	U	U
	BL11_07	BL11_18	-0.007998	U	U	U
	BL11_07	BL11_19	-0.139497	U	U	U
	BL11_07	BL11_20	-0.032463	U	U	U
	BL11_07	BL11_21	-0.142555	U	U	U
	BL11_07	BL11_22	0.233592	FS	PO	FS
	BL11_07	BL11_23	-0.222065	U	U	U
	BL11_07	BL11_24	-0.099741	U	U	U
	BL11_08	BL11_09	0.086803	U	U	U
	BL11_08	BL11_10	-0.038579	U	U	U
	BL11_08	BL11_11	-0.032463	U	U	U
	BL11_08	BL11_12	-0.099741	U	U	U
	BL11_08	BL11_13	0.047048	U	U	U
	BL11_08	BL11_14	-0.050812	U	U	U
	BL11_08	BL11_15	-0.035521	U	U	U
	BL11_08	BL11_16	-0.059986	U	U	U
	BL11_08	BL11_17	0.010351	U	U	U
	BL11_08	BL11_18	-0.081393	U	U	U
	BL11_08	BL11_19	-0.029405	U	U	U
	BL11_08	BL11_20	-0.044695	U	U	U
	BL11_08	BL11_21	0.028699	U	U	U
	BL11_08	BL11_22	0.160198	HS	FS	HS
	BL11_08	BL11_23	-0.050812	U	U	U
	BL11_08	BL11_24	-0.050812	U	U	U
	BL11_09	BL11_10	-0.023289	U	U	U
	BL11_09	BL11_11	0.105152	HS	PO	HS
	BL11_09	BL11_12	-0.084451	U	U	U
	BL11_09	BL11_13	0.1235	HS	HS	HS
	BL11_09	BL11_14	-0.035521	U	U	U
	BL11_09	BL11_15	-0.020231	U	U	U
	BL11_09	BL11_16	0.016467	U	U	U
	BL11_09	BL11_17	0.025641	U	U	U
	BL11_09	BL11_18	-0.127264	U	U	U
	BL11_09	BL11_19	-0.014114	U	U	U
	BL11_09	BL11_20	-0.090567	U	U	U
	BL11_09	BL11_21	0.04399	U	U	U
	BL11_09	BL11_22	0.053164	U	U	U
	BL11_09	BL11_23	0.025641	U	U	U
	BL11_09	BL11_24	-0.035521	U	U	U
	BL11_10	BL11_11	-0.081393	U	U	U
	BL11_10	BL11_12	0.095977	HS	U	U
	BL11_10	BL11_13	-0.001882	U	U	U
	BL11_10	BL11_14	-0.283228	U	U	U
	BL11_10	BL11_15	0.037873	U	U	U
	BL11_10	BL11_16	0.625029	FS	FS	FS
	BL11_10	BL11_17	0.083745	U	U	U
	BL11_10	BL11_18	-0.252646	U	U	U
	BL11_10	BL11_19	-0.139497	U	U	U
	BL11_10	BL11_20	-0.277111	U	U	U
	BL11_10	BL11_21	0.224418	FS	HS	HS
	BL11_10	BL11_22	-0.011056	U	U	U
	BL11_10	BL11_23	0.022583	U	U	U
	BL11_10	BL11_24	0.022583	U	U	U
	BL11_11	BL11_12	0.102094	HS	U	U
	BL11_11	BL11_13	-0.056928	U	U	U
	BL11_11	BL11_14	0.212185	FS	PO	FS
	BL11_11	BL11_15	0.227476	FS	FS	FS
	BL11_11	BL11_16	0.019525	U	U	U
	BL11_11	BL11_17	-0.032463	U	U	U
	BL11_11	BL11_18	0.05928	U	HS	U
	BL11_11	BL11_19	-0.011056	U	U	U
	BL11_11	BL11_20	-0.026347	U	U	U
	BL11_11	BL11_21	-0.197601	U	U	U
	BL11_11	BL11_22	-0.066102	U	U	U
	BL11_11	BL11_23	0.028699	U	U	U
	BL11_11	BL11_24	-0.215949	U	U	U
	BL11_12	BL11_13	-0.063044	U	U	U
	BL11_12	BL11_14	0.083745	U	U	U
	BL11_12	BL11_15	0.099036	HS	U	U
	BL11_12	BL11_16	0.135733	HS	U	U
	BL11_12	BL11_17	0.022583	U	U	U
	BL11_12	BL11_18	0.114326	HS	HS	HS
	BL11_12	BL11_19	0.105152	HS	HS	HS
	BL11_12	BL11_20	0.028699	U	U	U
	BL11_12	BL11_21	-0.020231	U	U	U
	BL11_12	BL11_22	-0.072218	U	U	U
	BL11_12	BL11_23	0.083745	U	U	U
	BL11_12	BL11_24	0.144907	HS	PO	HS
	BL11_13	BL11_14	-0.075276	U	U	U
	BL11_13	BL11_15	-0.059986	U	U	U
	BL11_13	BL11_16	-0.084451	U	U	U
	BL11_13	BL11_17	0.047048	U	U	U
	BL11_13	BL11_18	0.016467	U	U	U
	BL11_13	BL11_19	-0.05387	U	U	U
	BL11_13	BL11_20	-0.007998	U	U	U
	BL11_13	BL11_21	0.126558	HS	U	U
	BL11_13	BL11_22	0.074571	U	U	U
	BL11_13	BL11_23	-0.075276	U	U	U
	BL11_13	BL11_24	0.047048	U	U	U
	BL11_14	BL11_15	0.331451	FS	FS	FS
	BL11_14	BL11_16	-0.121148	U	U	U
	BL11_14	BL11_17	0.010351	U	U	U
	BL11_14	BL11_18	0.224418	FS	PO	FS
	BL11_14	BL11_19	0.154081	HS	HS	HS
	BL11_14	BL11_20	0.199953	FS	PO	FS
	BL11_14	BL11_21	-0.154787	U	U	U
	BL11_14	BL11_22	-0.084451	U	U	U
	BL11_14	BL11_23	0.132675	HS	U	U
	BL11_14	BL11_24	-0.173136	U	U	U
	BL11_15	BL11_16	0.199953	FS	HS	HS
	BL11_15	BL11_17	-0.035521	U	U	U
	BL11_15	BL11_18	0.117384	HS	PO	HS
	BL11_15	BL11_19	-0.075276	U	U	U
	BL11_15	BL11_20	-0.029405	U	U	U
	BL11_15	BL11_21	-0.078335	U	U	U
	BL11_15	BL11_22	-0.06916	U	U	U
	BL11_15	BL11_23	0.086803	U	U	U
	BL11_15	BL11_24	-0.280169	U	U	U
	BL11_16	BL11_17	0.001176	U	U	U
	BL11_16	BL11_18	-0.212891	U	U	U
	BL11_16	BL11_19	-0.038579	U	U	U
	BL11_16	BL11_20	-0.176194	U	U	U
	BL11_16	BL11_21	0.141849	HS	U	U
	BL11_16	BL11_22	-0.093625	U	U	U
	BL11_16	BL11_23	0.184662	HS	FS	HS
	BL11_16	BL11_24	0.001176	U	U	U
	BL11_17	BL11_18	-0.081393	U	U	U
	BL11_17	BL11_19	-0.090567	U	U	U
	BL11_17	BL11_20	-0.228182	U	U	U
	BL11_17	BL11_21	0.151023	HS	U	U
	BL11_17	BL11_22	0.037873	U	U	U
	BL11_17	BL11_23	0.254999	FS	FS	FS
	BL11_17	BL11_24	-0.111974	U	U	U
	BL11_18	BL11_19	0.1235	HS	HS	HS
	BL11_18	BL11_20	0.291696	FS	PO	FS
	BL11_18	BL11_21	-0.063044	U	U	U
	BL11_18	BL11_22	-0.05387	U	U	U
	BL11_18	BL11_23	-0.020231	U	U	U
	BL11_18	BL11_24	0.163256	HS	PO	HS
	BL11_19	BL11_20	0.343684	FS	FS	FS
	BL11_19	BL11_21	-0.072218	U	U	U
	BL11_19	BL11_22	-0.063044	U	U	U
	BL11_19	BL11_23	0.031757	U	U	U
	BL11_19	BL11_24	0.337568	FS	PO	FS
	BL11_20	BL11_21	-0.148671	U	U	U
	BL11_20	BL11_22	-0.078335	U	U	U
	BL11_20	BL11_23	-0.105857	U	U	U
	BL11_20	BL11_24	0.322277	FS	PO	FS
	BL11_21	BL11_22	0.056222	U	U	U
	BL11_21	BL11_23	0.212185	FS	PO	FS
	BL11_21	BL11_24	0.089861	U	U	U
	BL11_22	BL11_23	-0.084451	U	U	U
	BL11_22	BL11_24	-0.023289	U	U	U
	BL11_23	BL11_24	-0.050812	U	U	U
Belluno21	BL21_02	BL21_03	0.060282	U	U	U
	BL21_02	BL21_04	0.031623	U	U	U
	BL21_02	BL21_05	-0.03716	U	U	U
	BL21_02	BL21_06	-0.042892	U	U	U
	BL21_02	BL21_07	-0.042892	U	U	U
	BL21_02	BL21_08	0.008695	U	U	U
	BL21_02	BL21_09	0.020159	U	U	U
	BL21_02	BL21_10	0.186384	HS	PO	HS
	BL21_02	BL21_11	-0.048624	U	U	U
	BL21_02	BL21_12	-0.06582	U	U	U
	BL21_02	BL21_13	0.025891	U	FS	U
	BL21_02	BL21_14	0.111869	HS	U	U
	BL21_03	BL21_04	-0.220582	U	U	U
	BL21_03	BL21_05	-0.140335	U	U	U
	BL21_03	BL21_06	0.002963	U	U	U
	BL21_03	BL21_07	-0.146067	U	U	U
	BL21_03	BL21_08	-0.09448	U	U	U
	BL21_03	BL21_09	0.140529	HS	U	U
	BL21_03	BL21_10	0.08321	U	U	U
	BL21_03	BL21_11	0.146261	HS	PO	HS
	BL21_03	BL21_12	0.129065	HS	PO	HS
	BL21_03	BL21_13	-0.002769	U	U	U
	BL21_03	BL21_14	0.157725	HS	U	U
	BL21_04	BL21_05	0.129065	HS	U	U
	BL21_04	BL21_06	-0.100212	U	U	U
	BL21_04	BL21_07	0.421393	FS	FS	FS
	BL21_04	BL21_08	0.100406	HS	U	U
	BL21_04	BL21_09	-0.111675	U	U	U
	BL21_04	BL21_10	-0.09448	U	U	U
	BL21_04	BL21_11	-0.105944	U	U	U
	BL21_04	BL21_12	0.025891	U	U	U
	BL21_04	BL21_13	0.043086	U	U	U
	BL21_04	BL21_14	-0.09448	U	U	U
	BL21_05	BL21_06	-0.019965	U	U	U
	BL21_05	BL21_07	0.20358	FS	HS	HS
	BL21_05	BL21_08	0.031623	U	U	U
	BL21_05	BL21_09	-0.105944	U	U	U
	BL21_05	BL21_10	-0.386808	U	U	U
	BL21_05	BL21_11	0.048818	U	U	U
	BL21_05	BL21_12	-0.042892	U	U	U
	BL21_05	BL21_13	0.197848	FS	FS	FS
	BL21_05	BL21_14	-0.014233	U	U	U
	BL21_06	BL21_07	-0.100212	U	U	U
	BL21_06	BL21_08	-0.048624	U	U	U
	BL21_06	BL21_09	0.111869	HS	U	U
	BL21_06	BL21_10	0.05455	U	U	U
	BL21_06	BL21_11	0.117601	HS	U	U
	BL21_06	BL21_12	0.025891	U	U	U
	BL21_06	BL21_13	-0.031429	U	U	U
	BL21_06	BL21_14	0.05455	U	U	U
	BL21_07	BL21_08	0.025891	U	U	U
	BL21_07	BL21_09	-0.111675	U	U	U
	BL21_07	BL21_10	-0.24351	U	U	U
	BL21_07	BL21_11	-0.031429	U	U	U
	BL21_07	BL21_12	0.100406	HS	U	U
	BL21_07	BL21_13	-0.031429	U	U	U
	BL21_07	BL21_14	-0.019965	U	U	U
	BL21_08	BL21_09	-0.134603	U	U	U
	BL21_08	BL21_10	0.180652	HS	HS	HS
	BL21_08	BL21_11	0.020159	U	HS	U
	BL21_08	BL21_12	-0.146067	U	U	U
	BL21_08	BL21_13	-0.128871	U	U	U
	BL21_08	BL21_14	-0.042892	U	U	U
	BL21_09	BL21_10	0.192116	FS	PO	FS
	BL21_09	BL21_11	0.031623	U	U	U
	BL21_09	BL21_12	0.014427	U	U	U
	BL21_09	BL21_13	0.106138	HS	U	U
	BL21_09	BL21_14	0.043086	U	U	U
	BL21_10	BL21_11	-0.100212	U	U	U
	BL21_10	BL21_12	-0.042892	U	U	U
	BL21_10	BL21_13	0.048818	U	U	U
	BL21_10	BL21_14	-0.014233	U	U	U
	BL21_11	BL21_12	0.169189	HS	HS	HS
	BL21_11	BL21_13	-0.03716	U	U	U
	BL21_11	BL21_14	-0.025697	U	U	U
	BL21_12	BL21_13	0.020159	U	U	U
	BL21_12	BL21_14	-0.117407	U	U	U
	BL21_13	BL21_14	-0.174727	U	U	U
	BL21_15	BL21_16	0.16092	HS	U	U
	BL21_17	BL21_18	-0.029789	U	U	U
	BL21_17	BL21_19	0.050551	U	U	U
	BL21_17	BL21_20	0.064729	U	HS	U
	BL21_17	BL21_21	-0.077048	U	U	U
	BL21_17	BL21_22	0.045825	U	U	U
	BL21_17	BL21_23	-0.37478	U	U	U
	BL21_17	BL21_24	0.022195	U	U	U
	BL21_17	BL21_25	0.296298	FS	PO	FS
	BL21_17	BL21_26	0.121439	HS	HS	HS
	BL21_17	BL21_27	-0.072323	U	U	U
	BL21_17	BL21_28	-0.034515	U	U	U
	BL21_17	BL21_29	0.159247	HS	U	U
	BL21_17	BL21_30	-0.138485	U	U	U
	BL21_17	BL21_31	-0.176292	U	U	U
	BL21_18	BL21_19	0.069454	U	U	U
	BL21_18	BL21_20	-0.199922	U	U	U
	BL21_18	BL21_21	0.154521	HS	PO	HS
	BL21_18	BL21_22	-0.147937	U	U	U
	BL21_18	BL21_23	0.140343	HS	HS	HS
	BL21_18	BL21_24	0.182876	HS	PO	HS
	BL21_18	BL21_25	0.102536	HS	PO	HS
	BL21_18	BL21_26	-0.143211	U	U	U
	BL21_18	BL21_27	-0.053419	U	U	U
	BL21_18	BL21_28	-0.015612	U	U	U
	BL21_18	BL21_29	0.036373	U	HS	U
	BL21_18	BL21_30	-0.261358	U	U	U
	BL21_18	BL21_31	0.267942	FS	FS	FS
	BL21_19	BL21_20	-0.119582	U	U	U
	BL21_19	BL21_21	0.093084	U	U	U
	BL21_19	BL21_22	0.428623	FS	PO	FS
	BL21_19	BL21_23	-0.062871	U	U	U
	BL21_19	BL21_24	-0.020338	U	U	U
	BL21_19	BL21_25	0.111987	HS	U	U
	BL21_19	BL21_26	0.008018	U	U	U
	BL21_19	BL21_27	-0.185744	U	U	U
	BL21_19	BL21_28	-0.077048	U	U	U
	BL21_19	BL21_29	-0.237729	U	U	U
	BL21_19	BL21_30	-0.039241	U	U	U
	BL21_19	BL21_31	-0.077048	U	U	U
	BL21_20	BL21_21	-0.105404	U	U	U
	BL21_20	BL21_22	0.01747	U	U	U
	BL21_20	BL21_23	0.022195	U	U	U
	BL21_20	BL21_24	-0.147937	U	U	U
	BL21_20	BL21_25	-0.228277	U	U	U
	BL21_20	BL21_26	0.234861	FS	PO	FS
	BL21_20	BL21_27	-0.029789	U	U	U
	BL21_20	BL21_28	0.078906	U	U	U
	BL21_20	BL21_29	-0.010886	U	U	U
	BL21_20	BL21_30	0.25849	FS	HS	HS
	BL21_20	BL21_31	-0.062871	U	U	U
	BL21_21	BL21_22	0.01747	U	U	U
	BL21_21	BL21_23	-0.048693	U	U	U
	BL21_21	BL21_24	0.064729	U	U	U
	BL21_21	BL21_25	-0.015612	U	U	U
	BL21_21	BL21_26	-0.119582	U	U	U
	BL21_21	BL21_27	-0.029789	U	U	U
	BL21_21	BL21_28	0.078906	U	U	U
	BL21_21	BL21_29	-0.010886	U	U	U
	BL21_21	BL21_30	-0.095952	U	U	U
	BL21_21	BL21_31	0.149795	HS	PO	HS
	BL21_22	BL21_23	-0.138485	U	U	U
	BL21_22	BL21_24	-0.16684	U	U	U
	BL21_22	BL21_25	0.036373	U	U	U
	BL21_22	BL21_26	-0.138485	U	U	U
	BL21_22	BL21_27	-0.048693	U	U	U
	BL21_22	BL21_28	0.130891	HS	HS	HS
	BL21_22	BL21_29	-0.313343	U	U	U
	BL21_22	BL21_30	-0.185744	U	U	U
	BL21_22	BL21_31	-0.152663	U	U	U
	BL21_23	BL21_24	0.050551	U	U	U
	BL21_23	BL21_25	-0.100678	U	U	U
	BL21_23	BL21_26	-0.062871	U	U	U
	BL21_23	BL21_27	0.239587	FS	PO	FS
	BL21_23	BL21_28	-0.00616	U	U	U
	BL21_23	BL21_29	-0.095952	U	U	U
	BL21_23	BL21_30	0.102536	HS	U	U
	BL21_23	BL21_31	0.277394	FS	PO	FS
	BL21_24	BL21_25	0.154521	HS	PO	HS
	BL21_24	BL21_26	-0.091226	U	U	U
	BL21_24	BL21_27	-0.001434	U	U	U
	BL21_24	BL21_28	0.036373	U	U	U
	BL21_24	BL21_29	0.159246	HS	FS	FS
	BL21_24	BL21_30	-0.209374	U	U	U
	BL21_24	BL21_31	0.107262	HS	U	U
	BL21_25	BL21_26	-0.029789	U	U	U
	BL21_25	BL21_27	0.060003	U	FS	U
	BL21_25	BL21_28	-0.043967	U	U	U
	BL21_25	BL21_29	0.078906	U	HS	U
	BL21_25	BL21_30	-0.218825	U	U	U
	BL21_25	BL21_31	-0.043967	U	U	U
	BL21_26	BL21_27	-0.043967	U	U	U
	BL21_26	BL21_28	-0.147937	U	U	U
	BL21_26	BL21_29	0.116713	HS	U	U
	BL21_26	BL21_30	0.527866	FS	PO	FS
	BL21_26	BL21_31	-0.147937	U	U	U
	BL21_27	BL21_28	0.083632	U	U	U
	BL21_27	BL21_29	0.064729	U	U	U
	BL21_27	BL21_30	-0.020338	U	U	U
	BL21_27	BL21_31	0.083632	U	U	U
	BL21_28	BL21_29	0.031647	U	U	U
	BL21_28	BL21_30	-0.195196	U	U	U
	BL21_28	BL21_31	0.050551	U	U	U
	BL21_29	BL21_30	0.069454	U	U	U
	BL21_29	BL21_31	-0.039241	U	U	U
	BL21_30	BL21_31	-0.124307	U	U	U
Vicenza21	VI21_01	VI21_02	0.062975	U	U	U
	VI21_01	VI21_03	0.072779	U	FS	U
	VI21_01	VI21_04	0.036831	U	FS	U
	VI21_01	VI21_05	-0.048136	U	U	U
	VI21_01	VI21_06	0.049903	U	PO	U
	VI21_01	VI21_09	0.000883	U	U	U
	VI21_01	VI21_11	-0.103692	U	U	U
	VI21_01	VI21_12	-0.087352	U	U	U
	VI21_01	VI21_13	-0.031796	U	U	U
	VI21_01	VI21_14	0.062975	U	PO	U
	VI21_01	VI21_15	0.004151	U	U	U
	VI21_01	VI21_16	-0.0416	U	U	U
	VI21_01	VI21_17	0.157746	HS	FS	HS
	VI21_01	VI21_18	0.131602	HS	FS	HS
	VI21_01	VI21_23	-0.048136	U	U	U
	VI21_01	VI21_24	-0.018725	U	U	U
	VI21_01	VI21_29	0.036831	U	HS	U
	VI21_01	VI21_30	0.11853	HS	FS	HS
	VI21_02	VI21_03	-0.208267	U	U	U
	VI21_02	VI21_04	0.252517	FS	FS	FS
	VI21_02	VI21_05	-0.018725	U	U	U
	VI21_02	VI21_06	-0.231143	U	U	U
	VI21_02	VI21_09	-0.342254	U	U	U
	VI21_02	VI21_11	-0.07428	U	U	U
	VI21_02	VI21_12	-0.368398	U	U	U
	VI21_02	VI21_13	0.245981	FS	U	U
	VI21_02	VI21_14	0.216569	FS	HS	HS
	VI21_02	VI21_15	-0.276895	U	U	U
	VI21_02	VI21_16	-0.012189	U	U	U
	VI21_02	VI21_17	0.062975	U	U	U
	VI21_02	VI21_18	0.161014	HS	HS	HS
	VI21_02	VI21_23	0.105458	HS	U	U
	VI21_02	VI21_24	0.010687	U	U	U
	VI21_02	VI21_29	0.190426	FS	HS	HS
	VI21_02	VI21_30	0.023759	U	HS	U
	VI21_03	VI21_04	0.076047	U	FS	U
	VI21_03	VI21_05	-0.133104	U	U	U
	VI21_03	VI21_06	0.213302	FS	FS	FS
	VI21_03	VI21_09	0.164282	HS	U	U
	VI21_03	VI21_11	-0.126568	U	U	U
	VI21_03	VI21_12	0.013955	U	U	U
	VI21_03	VI21_13	-0.178855	U	U	U
	VI21_03	VI21_14	-0.084084	U	U	U
	VI21_03	VI21_15	0.16755	HS	U	U
	VI21_03	VI21_16	-0.126568	U	U	U
	VI21_03	VI21_17	0.072779	U	FS	U
	VI21_03	VI21_18	0.046635	U	U	U
	VI21_03	VI21_23	-0.071012	U	U	U
	VI21_03	VI21_24	0.206766	FS	HS	HS
	VI21_03	VI21_29	-0.172319	U	U	U
	VI21_03	VI21_30	0.095654	HS	U	U
	VI21_04	VI21_05	-0.044868	U	U	U
	VI21_04	VI21_06	-0.071012	U	U	U
	VI21_04	VI21_09	-0.120032	U	U	U
	VI21_04	VI21_11	-0.038332	U	U	U
	VI21_04	VI21_12	-0.208267	U	U	U
	VI21_04	VI21_13	0.095655	HS	U	U
	VI21_04	VI21_14	0.128334	HS	PO	HS
	VI21_04	VI21_15	-0.178855	U	U	U
	VI21_04	VI21_16	-0.038332	U	U	U
	VI21_04	VI21_17	0.036831	U	FS	U
	VI21_04	VI21_18	0.13487	HS	FS	HS
	VI21_04	VI21_23	0.141406	HS	PO	HS
	VI21_04	VI21_24	0.170818	HS	HS	HS
	VI21_04	VI21_29	-0.084084	U	U	U
	VI21_04	VI21_30	-0.064476	U	U	U
	VI21_05	VI21_06	-0.15598	U	U	U
	VI21_05	VI21_09	-0.018725	U	U	U
	VI21_05	VI21_11	0.000883	U	U	U
	VI21_05	VI21_12	-0.169051	U	U	U
	VI21_05	VI21_13	0.072779	U	U	U
	VI21_05	VI21_14	0.16755	HS	HS	HS
	VI21_05	VI21_15	-0.201731	U	U	U
	VI21_05	VI21_16	0.311341	FS	FS	FS
	VI21_05	VI21_17	-0.048136	U	U	U
	VI21_05	VI21_18	-0.07428	U	U	U
	VI21_05	VI21_23	0.242713	FS	FS	FS
	VI21_05	VI21_24	-0.162515	U	U	U
	VI21_05	VI21_29	0.141406	HS	U	U
	VI21_05	VI21_30	-0.087352	U	U	U
	VI21_06	VI21_09	0.141406	HS	U	U
	VI21_06	VI21_11	0.036831	U	U	U
	VI21_06	VI21_12	0.239445	FS	U	U
	VI21_06	VI21_13	-0.201731	U	U	U
	VI21_06	VI21_14	-0.231143	U	U	U
	VI21_06	VI21_15	0.330949	FS	PO	FS
	VI21_06	VI21_16	-0.149444	U	U	U
	VI21_06	VI21_17	0.049903	U	PO	U
	VI21_06	VI21_18	0.023759	U	HS	U
	VI21_06	VI21_23	-0.218071	U	U	U
	VI21_06	VI21_24	0.121798	HS	U	U
	VI21_06	VI21_29	-0.008921	U	U	U
	VI21_06	VI21_30	0.13487	HS	HS	HS
	VI21_09	VI21_11	0.236177	FS	HS	HS
	VI21_09	VI21_12	0.3767	FS	FS	FS
	VI21_09	VI21_13	-0.126568	U	U	U
	VI21_09	VI21_14	-0.218071	U	U	U
	VI21_09	VI21_15	0.281929	FS	PO	FS
	VI21_09	VI21_16	-0.07428	U	U	U
	VI21_09	VI21_17	0.000883	U	U	U
	VI21_09	VI21_18	-0.025261	U	U	U
	VI21_09	VI21_23	-0.142908	U	U	U
	VI21_09	VI21_24	0.072779	U	U	U
	VI21_09	VI21_29	-0.244215	U	U	U
	VI21_09	VI21_30	-0.038332	U	U	U
	VI21_11	VI21_12	0.396308	FS	FS	FS
	VI21_11	VI21_13	0.017223	U	U	U
	VI21_11	VI21_14	-0.198463	U	U	U
	VI21_11	VI21_15	0.115262	HS	HS	HS
	VI21_11	VI21_16	0.069511	U	U	U
	VI21_11	VI21_17	-0.103692	U	U	U
	VI21_11	VI21_18	-0.005653	U	U	U
	VI21_11	VI21_23	0.000883	U	U	U
	VI21_11	VI21_24	0.030295	U	U	U
	VI21_11	VI21_29	-0.100424	U	U	U
	VI21_11	VI21_30	-0.267091	U	U	U
	VI21_12	VI21_13	-0.152712	U	U	U
	VI21_12	VI21_14	-0.368398	U	U	U
	VI21_12	VI21_15	0.566243	FS	PO	FS
	VI21_12	VI21_16	-0.100424	U	U	U
	VI21_12	VI21_17	-0.087352	U	U	U
	VI21_12	VI21_18	-0.113496	U	U	U
	VI21_12	VI21_23	-0.293234	U	U	U
	VI21_12	VI21_24	-0.015457	U	U	U
	VI21_12	VI21_29	-0.084084	U	U	U
	VI21_12	VI21_30	-0.064476	U	U	U
	VI21_13	VI21_14	0.245981	FS	PO	FS
	VI21_13	VI21_15	-0.247483	U	U	U
	VI21_13	VI21_16	0.079315	U	U	U
	VI21_13	VI21_17	-0.031796	U	U	U
	VI21_13	VI21_18	0.004151	U	U	U
	VI21_13	VI21_23	0.196962	FS	HS	HS
	VI21_13	VI21_24	-0.021993	U	U	U
	VI21_13	VI21_29	0.095654	HS	U	U
	VI21_13	VI21_30	-0.071012	U	U	U
	VI21_14	VI21_15	-0.338986	U	U	U
	VI21_14	VI21_16	0.111994	HS	HS	HS
	VI21_14	VI21_17	0.062975	U	PO	U
	VI21_14	VI21_18	0.036831	U	PO	U
	VI21_14	VI21_23	0.291733	FS	PO	FS
	VI21_14	VI21_24	-0.175587	U	U	U
	VI21_14	VI21_29	0.252517	FS	FS	FS
	VI21_14	VI21_30	0.085851	U	PO	U
	VI21_15	VI21_16	-0.133104	U	U	U
	VI21_15	VI21_17	0.004151	U	U	U
	VI21_15	VI21_18	-0.084084	U	U	U
	VI21_15	VI21_23	-0.325914	U	U	U
	VI21_15	VI21_24	0.138138	HS	HS	HS
	VI21_15	VI21_29	-0.054672	U	U	U
	VI21_15	VI21_30	0.15121	HS	U	U
	VI21_16	VI21_17	-0.0416	U	U	U
	VI21_16	VI21_18	-0.067744	U	U	U
	VI21_16	VI21_23	0.311341	FS	PO	FS
	VI21_16	VI21_24	-0.093888	U	U	U
	VI21_16	VI21_29	0.085851	U	U	U
	VI21_16	VI21_30	-0.080816	U	U	U
	VI21_17	VI21_18	0.131602	HS	FS	HS
	VI21_17	VI21_23	-0.048136	U	U	U
	VI21_17	VI21_24	-0.018725	U	U	U
	VI21_17	VI21_29	0.036831	U	HS	U
	VI21_17	VI21_30	0.11853	HS	FS	HS
	VI21_18	VI21_23	0.049903	U	HS	U
	VI21_18	VI21_24	0.079315	U	U	U
	VI21_18	VI21_29	-0.113496	U	U	U
	VI21_18	VI21_30	-0.031796	U	U	U
	VI21_23	VI21_24	0.023759	U	U	U
	VI21_23	VI21_29	-0.044868	U	U	U
	VI21_23	VI21_30	-0.149444	U	U	U
	VI21_24	VI21_29	-0.388006	U	U	U
	VI21_24	VI21_30	-0.120032	U	U	U
	VI21_29	VI21_30	0.308073	FS	PO	FS
	VI21_08	VI21_19	-0.086022	U	U	U
	VI21_26	VI21_28	0.156863	U	U	U
	VI21_10	VI21_20	0.031746	U	U	U
	VI21_10	VI21_25	0.17316	U	HS	U
	VI21_10	VI21_27	0.051948	U	U	U
	VI21_20	VI21_25	-0.190476	U	U	U
	VI21_20	VI21_27	0.17316	HS	U	U
	VI21_25	VI21_27	-0.089466	U	U	U
	VI21_21	VI21_22	0.166667	HS	U	U
Vicenza22	VI22_01	VI22_02	-0.227315	U	U	U
	VI22_01	VI22_03	0.062833	U	U	U
	VI22_01	VI22_04	0.062833	U	PO	U
	VI22_01	VI22_05	-0.040631	U	U	U
	VI22_01	VI22_06	-0.126101	U	U	U
	VI22_01	VI22_07	-0.06987	U	U	U
	VI22_01	VI22_08	0.096571	HS	U	U
	VI22_01	VI22_09	-0.06987	U	U	U
	VI22_01	VI22_10	0.21353	FS	PO	FS
	VI22_01	VI22_11	-0.15759	U	U	U
	VI22_01	VI22_12	-0.009142	U	U	U
	VI22_01	VI22_13	0.047089	U	U	U
	VI22_01	VI22_14	0.002104	U	U	U
	VI22_01	VI22_15	-0.054126	U	U	U
	VI22_01	VI22_16	0.008852	U	U	U
	VI22_01	VI22_17	-0.103609	U	U	U
	VI22_01	VI22_18	-0.018139	U	U	U
	VI22_01	VI22_19	0.026846	U	U	U
	VI22_01	VI22_20	0.067332	U	U	U
	VI22_01	VI22_21	-0.029385	U	U	U
	VI22_01	VI22_22	0.175294	HS	PO	HS
	VI22_01	VI22_23	0.080827	U	U	U
	VI22_01	VI22_24	0.087574	U	U	U
	VI22_01	VI22_25	0.026846	U	U	U
	VI22_01	VI22_26	-0.024886	U	U	U
	VI22_01	VI22_27	-0.040631	U	U	U
	VI22_01	VI22_28	0.148303	HS	HS	HS
	VI22_01	VI22_29	-0.01364	U	HS	U
	VI22_01	VI22_30	-0.078867	U	U	U
	VI22_02	VI22_03	-0.090113	U	U	U
	VI22_02	VI22_04	0.044839	U	U	U
	VI22_02	VI22_05	0.076328	U	U	U
	VI22_02	VI22_06	-0.076618	U	U	U
	VI22_02	VI22_07	0.114565	HS	U	U
	VI22_02	VI22_08	-0.326281	U	U	U
	VI22_02	VI22_09	-0.087864	U	U	U
	VI22_02	VI22_10	-0.074369	U	U	U
	VI22_02	VI22_11	-0.040631	U	U	U
	VI22_02	VI22_12	-0.027135	U	U	U
	VI22_02	VI22_13	-0.173334	U	U	U
	VI22_02	VI22_14	0.18654	HS	PO	HS
	VI22_02	VI22_15	0.062833	U	HS	U
	VI22_02	VI22_16	0.058335	U	U	U
	VI22_02	VI22_17	0.148303	HS	FS	HS
	VI22_02	VI22_18	0.098821	HS	FS	HS
	VI22_02	VI22_19	0.346234	FS	PO	FS
	VI22_02	VI22_20	-0.220568	U	U	U
	VI22_02	VI22_21	-0.047378	U	U	U
	VI22_02	VI22_22	-0.247558	U	U	U
	VI22_02	VI22_23	-0.139596	U	U	U
	VI22_02	VI22_24	0.137057	HS	U	U
	VI22_02	VI22_25	0.143805	HS	U	U
	VI22_02	VI22_26	-0.177833	U	U	U
	VI22_02	VI22_27	0.346234	FS	PO	FS
	VI22_02	VI22_28	-0.07212	U	U	U
	VI22_02	VI22_29	-0.09911	U	U	U
	VI22_02	VI22_30	0.307997	FS	PO	FS
	VI22_03	VI22_04	-0.002394	U	U	U
	VI22_03	VI22_05	-0.105858	U	U	U
	VI22_03	VI22_06	-0.056375	U	U	U
	VI22_03	VI22_07	0.067332	U	U	U
	VI22_03	VI22_08	-0.036132	U	U	U
	VI22_03	VI22_09	-0.000145	U	U	U
	VI22_03	VI22_10	-0.121602	U	U	U
	VI22_03	VI22_11	0.047089	U	HS	U
	VI22_03	VI22_12	0.263013	FS	FS	FS
	VI22_03	VI22_13	-0.018139	U	U	U
	VI22_03	VI22_14	0.139306	HS	HS	HS
	VI22_03	VI22_15	-0.051877	U	U	U
	VI22_03	VI22_16	0.21353	FS	FS	FS
	VI22_03	VI22_17	-0.033883	U	U	U
	VI22_03	VI22_18	0.051587	U	U	U
	VI22_03	VI22_19	-0.038381	U	U	U
	VI22_03	VI22_20	0.002104	U	U	U
	VI22_03	VI22_21	0.040341	U	U	U
	VI22_03	VI22_22	0.04259	U	FS	U
	VI22_03	VI22_23	-0.051877	U	U	U
	VI22_03	VI22_24	0.089824	U	U	U
	VI22_03	VI22_25	0.096571	HS	U	U
	VI22_03	VI22_26	0.044839	U	U	U
	VI22_03	VI22_27	-0.038381	U	U	U
	VI22_03	VI22_28	-0.18683	U	U	U
	VI22_03	VI22_29	-0.011391	U	HS	U
	VI22_03	VI22_30	-0.279047	U	U	U
	VI22_04	VI22_05	0.231524	FS	PO	FS
	VI22_04	VI22_06	0.078578	U	PO	U
	VI22_04	VI22_07	-0.067621	U	U	U
	VI22_04	VI22_08	-0.036132	U	U	U
	VI22_04	VI22_09	0.067332	U	PO	U
	VI22_04	VI22_10	0.01335	U	PO	U
	VI22_04	VI22_11	0.047089	U	U	U
	VI22_04	VI22_12	0.060584	U	U	U
	VI22_04	VI22_13	-0.018139	U	U	U
	VI22_04	VI22_14	0.07183	U	U	U
	VI22_04	VI22_15	0.0156	U	PO	U
	VI22_04	VI22_16	-0.123852	U	U	U
	VI22_04	VI22_17	-0.101359	U	U	U
	VI22_04	VI22_18	0.18654	HS	FS	HS
	VI22_04	VI22_19	-0.105858	U	U	U
	VI22_04	VI22_20	-0.132848	U	U	U
	VI22_04	VI22_21	-0.027135	U	U	U
	VI22_04	VI22_22	-0.159839	U	U	U
	VI22_04	VI22_23	0.0156	U	U	U
	VI22_04	VI22_24	-0.112605	U	U	U
	VI22_04	VI22_25	0.164048	HS	U	U
	VI22_04	VI22_26	-0.022637	U	U	U
	VI22_04	VI22_27	0.096571	HS	HS	HS
	VI22_04	VI22_28	-0.119353	U	U	U
	VI22_04	VI22_29	0.056085	U	U	U
	VI22_04	VI22_30	-0.009142	U	U	U
	VI22_05	VI22_06	0.110067	HS	HS	HS
	VI22_05	VI22_07	0.031344	U	U	U
	VI22_05	VI22_08	0.130309	HS	HS	HS
	VI22_05	VI22_09	0.09882	HS	HS	HS
	VI22_05	VI22_10	0.112316	HS	FS	HS
	VI22_05	VI22_11	0.011101	U	U	U
	VI22_05	VI22_12	-0.04288	U	U	U
	VI22_05	VI22_13	-0.054126	U	U	U
	VI22_05	VI22_14	-0.031634	U	U	U
	VI22_05	VI22_15	0.182041	HS	PO	HS
	VI22_05	VI22_16	-0.024886	U	U	U
	VI22_05	VI22_17	0.200035	FS	PO	FS
	VI22_05	VI22_18	0.0156	U	U	U
	VI22_05	VI22_19	-0.074369	U	U	U
	VI22_05	VI22_20	-0.168836	U	U	U
	VI22_05	VI22_21	-0.063123	U	U	U
	VI22_05	VI22_22	-0.195826	U	U	U
	VI22_05	VI22_23	-0.087864	U	U	U
	VI22_05	VI22_24	-0.148593	U	U	U
	VI22_05	VI22_25	-0.141845	U	U	U
	VI22_05	VI22_26	0.076328	U	U	U
	VI22_05	VI22_27	-0.074369	U	U	U
	VI22_05	VI22_28	-0.087864	U	U	U
	VI22_05	VI22_29	0.020098	U	U	U
	VI22_05	VI22_30	0.022347	U	U	U
	VI22_06	VI22_07	-0.054126	U	U	U
	VI22_06	VI22_08	0.112316	HS	HS	HS
	VI22_06	VI22_09	0.148303	HS	FS	HS
	VI22_06	VI22_10	-0.108107	U	U	U
	VI22_06	VI22_11	0.195537	FS	HS	HS
	VI22_06	VI22_12	0.006603	U	U	U
	VI22_06	VI22_13	0.332739	FS	PO	FS
	VI22_06	VI22_14	-0.18458	U	U	U
	VI22_06	VI22_15	0.029095	U	U	U
	VI22_06	VI22_16	-0.110356	U	U	U
	VI22_06	VI22_17	-0.155341	U	U	U
	VI22_06	VI22_18	0.065082	U	HS	U
	VI22_06	VI22_19	-0.227315	U	U	U
	VI22_06	VI22_20	0.0156	U	U	U
	VI22_06	VI22_21	0.121313	HS	HS	HS
	VI22_06	VI22_22	-0.011391	U	U	U
	VI22_06	VI22_23	0.029095	U	U	U
	VI22_06	VI22_24	-0.166587	U	U	U
	VI22_06	VI22_25	-0.024886	U	U	U
	VI22_06	VI22_26	0.193287	FS	HS	HS
	VI22_06	VI22_27	-0.092363	U	U	U
	VI22_06	VI22_28	0.029095	U	U	U
	VI22_06	VI22_29	0.204533	FS	HS	HS
	VI22_06	VI22_30	-0.130599	U	U	U
	VI22_07	VI22_08	-0.101359	U	U	U
	VI22_07	VI22_09	-0.065372	U	U	U
	VI22_07	VI22_10	-0.051877	U	U	U
	VI22_07	VI22_11	-0.085615	U	U	U
	VI22_07	VI22_12	0.062833	U	U	U
	VI22_07	VI22_13	-0.083366	U	U	U
	VI22_07	VI22_14	0.074079	U	U	U
	VI22_07	VI22_15	0.152802	HS	FS	HS
	VI22_07	VI22_16	0.148303	HS	U	U
	VI22_07	VI22_17	0.103319	HS	HS	HS
	VI22_07	VI22_18	-0.01364	U	U	U
	VI22_07	VI22_19	0.098821	HS	U	U
	VI22_07	VI22_20	-0.063123	U	U	U
	VI22_07	VI22_21	0.04259	U	U	U
	VI22_07	VI22_22	-0.022637	U	U	U
	VI22_07	VI22_23	0.085325	U	PO	U
	VI22_07	VI22_24	0.227026	FS	HS	HS
	VI22_07	VI22_25	0.031344	U	U	U
	VI22_07	VI22_26	0.047089	U	U	U
	VI22_07	VI22_27	0.031344	U	U	U
	VI22_07	VI22_28	-0.18458	U	U	U
	VI22_07	VI22_29	-0.211571	U	U	U
	VI22_07	VI22_30	-0.074369	U	U	U
	VI22_08	VI22_09	0.370975	FS	FS	FS
	VI22_08	VI22_10	0.249518	FS	U	U
	VI22_08	VI22_11	0.080827	U	U	U
	VI22_08	VI22_12	0.026846	U	U	U
	VI22_08	VI22_13	-0.051877	U	U	U
	VI22_08	VI22_14	-0.231814	U	U	U
	VI22_08	VI22_15	0.049338	U	U	U
	VI22_08	VI22_16	-0.090113	U	U	U
	VI22_08	VI22_17	-0.000145	U	U	U
	VI22_08	VI22_18	-0.117104	U	U	U
	VI22_08	VI22_19	-0.07212	U	U	U
	VI22_08	VI22_20	0.373224	FS	PO	FS
	VI22_08	VI22_21	0.209032	FS	U	U
	VI22_08	VI22_22	0.211281	FS	U	U
	VI22_08	VI22_23	-0.085615	U	U	U
	VI22_08	VI22_24	-0.281296	U	U	U
	VI22_08	VI22_25	-0.207072	U	U	U
	VI22_08	VI22_26	0.21353	FS	PO	FS
	VI22_08	VI22_27	-0.342025	U	U	U
	VI22_08	VI22_28	-0.220568	U	U	U
	VI22_08	VI22_29	0.022347	U	U	U
	VI22_08	VI22_30	-0.245309	U	U	U
	VI22_09	VI22_10	-0.051877	U	U	U
	VI22_09	VI22_11	0.184291	HS	FS	HS
	VI22_09	VI22_12	0.062833	U	U	U
	VI22_09	VI22_13	-0.015889	U	U	U
	VI22_09	VI22_14	-0.12835	U	U	U
	VI22_09	VI22_15	0.017849	U	U	U
	VI22_09	VI22_16	-0.054126	U	U	U
	VI22_09	VI22_17	-0.09911	U	U	U
	VI22_09	VI22_18	0.053836	U	HS	U
	VI22_09	VI22_19	-0.171085	U	U	U
	VI22_09	VI22_20	0.206783	FS	PO	FS
	VI22_09	VI22_21	0.177543	HS	HS	HS
	VI22_09	VI22_22	0.044839	U	U	U
	VI22_09	VI22_23	-0.049628	U	U	U
	VI22_09	VI22_24	-0.177833	U	U	U
	VI22_09	VI22_25	-0.036132	U	U	U
	VI22_09	VI22_26	0.114565	HS	HS	HS
	VI22_09	VI22_27	-0.103609	U	U	U
	VI22_09	VI22_28	-0.18458	U	U	U
	VI22_09	VI22_29	0.125811	HS	U	U
	VI22_09	VI22_30	-0.209322	U	U	U
	VI22_10	VI22_11	-0.207072	U	U	U
	VI22_10	VI22_12	-0.058624	U	U	U
	VI22_10	VI22_13	-0.137347	U	U	U
	VI22_10	VI22_14	0.020098	U	U	U
	VI22_10	VI22_15	0.098821	HS	HS	HS
	VI22_10	VI22_16	-0.108107	U	U	U
	VI22_10	VI22_17	0.184291	HS	HS	HS
	VI22_10	VI22_18	-0.135098	U	U	U
	VI22_10	VI22_19	0.314745	FS	PO	FS
	VI22_10	VI22_20	0.085325	U	U	U
	VI22_10	VI22_21	-0.078867	U	U	U
	VI22_10	VI22_22	0.058335	U	U	U
	VI22_10	VI22_23	-0.036132	U	U	U
	VI22_10	VI22_24	-0.096861	U	U	U
	VI22_10	VI22_25	-0.090113	U	U	U
	VI22_10	VI22_26	-0.006892	U	U	U
	VI22_10	VI22_27	-0.090113	U	U	U
	VI22_10	VI22_28	-0.036132	U	U	U
	VI22_10	VI22_29	-0.198076	U	U	U
	VI22_10	VI22_30	0.209032	FS	HS	HS
	VI22_11	VI22_12	0.110067	HS	PO	HS
	VI22_11	VI22_13	0.031344	U	U	U
	VI22_11	VI22_14	-0.081116	U	U	U
	VI22_11	VI22_15	-0.002394	U	U	U
	VI22_11	VI22_16	-0.006892	U	HS	U
	VI22_11	VI22_17	-0.119353	U	U	U
	VI22_11	VI22_18	0.10107	HS	HS	HS
	VI22_11	VI22_19	-0.258804	U	U	U
	VI22_11	VI22_20	0.051587	U	U	U
	VI22_11	VI22_21	0.224776	FS	FS	FS
	VI22_11	VI22_22	-0.04288	U	U	U
	VI22_11	VI22_23	-0.002394	U	U	U
	VI22_11	VI22_24	-0.130599	U	U	U
	VI22_11	VI22_25	0.011101	U	U	U
	VI22_11	VI22_26	0.229275	FS	PO	FS
	VI22_11	VI22_27	-0.056375	U	U	U
	VI22_11	VI22_28	-0.137347	U	U	U
	VI22_11	VI22_29	0.240521	FS	U	U
	VI22_11	VI22_30	-0.162088	U	U	U
	VI22_12	VI22_13	-0.090113	U	U	U
	VI22_12	VI22_14	0.134808	HS	PO	HS
	VI22_12	VI22_15	-0.056375	U	U	U
	VI22_12	VI22_16	0.141556	HS	FS	HS
	VI22_12	VI22_17	-0.038381	U	HS	U
	VI22_12	VI22_18	0.114565	HS	HS	HS
	VI22_12	VI22_19	0.024596	U	HS	U
	VI22_12	VI22_20	0.065082	U	FS	U
	VI22_12	VI22_21	0.103319	HS	HS	HS
	VI22_12	VI22_22	-0.029385	U	U	U
	VI22_12	VI22_23	-0.056375	U	U	U
	VI22_12	VI22_24	0.017849	U	U	U
	VI22_12	VI22_25	0.159549	HS	HS	HS
	VI22_12	VI22_26	0.107817	HS	HS	HS
	VI22_12	VI22_27	0.024596	U	U	U
	VI22_12	VI22_28	-0.393757	U	U	U
	VI22_12	VI22_29	-0.218318	U	U	U
	VI22_12	VI22_30	-0.283546	U	U	U
	VI22_13	VI22_14	-0.146344	U	U	U
	VI22_13	VI22_15	-0.067621	U	U	U
	VI22_13	VI22_16	-0.004643	U	U	U
	VI22_13	VI22_17	-0.18458	U	U	U
	VI22_13	VI22_18	-0.031634	U	U	U
	VI22_13	VI22_19	-0.256555	U	U	U
	VI22_13	VI22_20	-0.01364	U	U	U
	VI22_13	VI22_21	-0.04288	U	U	U
	VI22_13	VI22_22	0.094322	HS	FS	HS
	VI22_13	VI22_23	0.134808	HS	U	U
	VI22_13	VI22_24	0.006603	U	U	U
	VI22_13	VI22_25	-0.054126	U	U	U
	VI22_13	VI22_26	0.029095	U	U	U
	VI22_13	VI22_27	-0.054126	U	U	U
	VI22_13	VI22_28	0.539666	FS	PO	FS
	VI22_13	VI22_29	0.175294	HS	U	U
	VI22_13	VI22_30	-0.092363	U	U	U
	VI22_14	VI22_15	-0.045129	U	U	U
	VI22_14	VI22_16	0.085325	U	U	U
	VI22_14	VI22_17	0.310247	FS	PO	FS
	VI22_14	VI22_18	0.058335	U	U	U
	VI22_14	VI22_19	0.238272	FS	PO	FS
	VI22_14	VI22_20	-0.193577	U	U	U
	VI22_14	VI22_21	-0.222817	U	U	U
	VI22_14	VI22_22	-0.220568	U	U	U
	VI22_14	VI22_23	0.022347	U	U	U
	VI22_14	VI22_24	0.029095	U	U	U
	VI22_14	VI22_25	0.103319	HS	U	U
	VI22_14	VI22_26	-0.218318	U	U	U
	VI22_14	VI22_27	0.170795	HS	PO	HS
	VI22_14	VI22_28	-0.045129	U	U	U
	VI22_14	VI22_29	-0.207072	U	U	U
	VI22_14	VI22_30	0.334988	FS	PO	FS
	VI22_15	VI22_16	0.029095	U	U	U
	VI22_15	VI22_17	0.119063	HS	HS	HS
	VI22_15	VI22_18	-0.065372	U	U	U
	VI22_15	VI22_19	-0.020388	U	U	U
	VI22_15	VI22_20	-0.047378	U	U	U
	VI22_15	VI22_21	0.058335	U	U	U
	VI22_15	VI22_22	-0.006892	U	U	U
	VI22_15	VI22_23	-0.033883	U	U	U
	VI22_15	VI22_24	-0.027135	U	U	U
	VI22_15	VI22_25	-0.087864	U	U	U
	VI22_15	VI22_26	0.062833	U	U	U
	VI22_15	VI22_27	-0.087864	U	U	U
	VI22_15	VI22_28	-0.101359	U	U	U
	VI22_15	VI22_29	0.006603	U	U	U
	VI22_15	VI22_30	0.008852	U	U	U
	VI22_16	VI22_17	0.114565	HS	HS	HS
	VI22_16	VI22_18	-0.06987	U	U	U
	VI22_16	VI22_19	0.04259	U	U	U
	VI22_16	VI22_20	0.0156	U	FS	U
	VI22_16	VI22_21	-0.01364	U	U	U
	VI22_16	VI22_22	0.056085	U	FS	U
	VI22_16	VI22_23	-0.038381	U	U	U
	VI22_16	VI22_24	0.238272	FS	PO	FS
	VI22_16	VI22_25	-0.024886	U	U	U
	VI22_16	VI22_26	-0.009142	U	U	U
	VI22_16	VI22_27	0.04259	U	U	U
	VI22_16	VI22_28	0.029095	U	HS	U
	VI22_16	VI22_29	-0.200325	U	U	U
	VI22_16	VI22_30	-0.198076	U	U	U
	VI22_17	VI22_18	-0.182331	U	U	U
	VI22_17	VI22_19	0.267511	FS	PO	FS
	VI22_17	VI22_20	-0.096861	U	U	U
	VI22_17	VI22_21	-0.261054	U	U	U
	VI22_17	VI22_22	-0.123852	U	U	U
	VI22_17	VI22_23	-0.083366	U	U	U
	VI22_17	VI22_24	-0.076618	U	U	U
	VI22_17	VI22_25	-0.2723	U	U	U
	VI22_17	VI22_26	-0.121602	U	U	U
	VI22_17	VI22_27	-0.06987	U	U	U
	VI22_17	VI22_28	0.119063	HS	U	U
	VI22_17	VI22_29	-0.110356	U	U	U
	VI22_17	VI22_30	0.49918	FS	PO	FS
	VI22_18	VI22_19	-0.051877	U	U	U
	VI22_18	VI22_20	-0.078867	U	U	U
	VI22_18	VI22_21	0.094322	HS	PO	HS
	VI22_18	VI22_22	-0.105858	U	U	U
	VI22_18	VI22_23	0.002104	U	U	U
	VI22_18	VI22_24	0.076328	U	HS	U
	VI22_18	VI22_25	0.218029	FS	HS	HS
	VI22_18	VI22_26	0.031344	U	U	U
	VI22_18	VI22_27	0.150552	HS	PO	HS
	VI22_18	VI22_28	-0.200325	U	U	U
	VI22_18	VI22_29	0.04259	U	U	U
	VI22_18	VI22_30	-0.090113	U	U	U
	VI22_19	VI22_20	-0.033883	U	U	U
	VI22_19	VI22_21	-0.063123	U	U	U
	VI22_19	VI22_22	-0.060874	U	U	U
	VI22_19	VI22_23	-0.155341	U	U	U
	VI22_19	VI22_24	0.121313	HS	U	U
	VI22_19	VI22_25	0.060584	U	U	U
	VI22_19	VI22_26	-0.126101	U	U	U
	VI22_19	VI22_27	0.195537	FS	PO	FS
	VI22_19	VI22_28	-0.155341	U	U	U
	VI22_19	VI22_29	-0.38476	U	U	U
	VI22_19	VI22_30	0.359729	FS	FS	FS
	VI22_20	VI22_21	0.179792	HS	HS	HS
	VI22_20	VI22_22	0.316994	FS	FS	FS
	VI22_20	VI22_23	0.020098	U	HS	U
	VI22_20	VI22_24	-0.040631	U	U	U
	VI22_20	VI22_25	-0.033883	U	U	U
	VI22_20	VI22_26	0.116814	HS	HS	HS
	VI22_20	VI22_27	-0.101359	U	HS	U
	VI22_20	VI22_28	-0.047378	U	U	U
	VI22_20	VI22_29	-0.006893	U	U	U
	VI22_20	VI22_30	-0.207072	U	U	U
	VI22_21	VI22_22	0.152802	HS	HS	HS
	VI22_21	VI22_23	-0.076618	U	U	U
	VI22_21	VI22_24	-0.002394	U	U	U
	VI22_21	VI22_25	0.07183	U	U	U
	VI22_21	VI22_26	0.290004	FS	PO	FS
	VI22_21	VI22_27	-0.063123	U	U	U
	VI22_21	VI22_28	-0.346524	U	U	U
	VI22_21	VI22_29	0.031344	U	U	U
	VI22_21	VI22_30	-0.371265	U	U	U
	VI22_22	VI22_23	0.060584	U	HS	U
	VI22_22	VI22_24	0.067332	U	PO	U
	VI22_22	VI22_25	-0.060874	U	U	U
	VI22_22	VI22_26	0.089824	U	HS	U
	VI22_22	VI22_27	-0.12835	U	U	U
	VI22_22	VI22_28	0.195537	FS	HS	HS
	VI22_22	VI22_29	0.10107	HS	U	U
	VI22_22	VI22_30	-0.166587	U	U	U
	VI22_23	VI22_24	0.107817	HS	FS	HS
	VI22_23	VI22_25	0.047089	U	U	U
	VI22_23	VI22_26	-0.004643	U	U	U
	VI22_23	VI22_27	0.047089	U	PO	U
	VI22_23	VI22_28	0.236022	FS	HS	HS
	VI22_23	VI22_29	0.074079	U	U	U
	VI22_23	VI22_30	0.076328	U	U	U
	VI22_24	VI22_25	0.121313	HS	U	U
	VI22_24	VI22_26	-0.065372	U	U	U
	VI22_24	VI22_27	0.188789	FS	PO	FS
	VI22_24	VI22_28	0.107817	HS	HS	HS
	VI22_24	VI22_29	-0.189079	U	U	U
	VI22_24	VI22_30	-0.119353	U	U	U
	VI22_25	VI22_26	-0.058624	U	U	U
	VI22_25	VI22_27	0.263013	FS	HS	HS
	VI22_25	VI22_28	-0.222817	U	U	U
	VI22_25	VI22_29	-0.114855	U	U	U
	VI22_25	VI22_30	-0.112605	U	U	U
	VI22_26	VI22_27	-0.193577	U	U	U
	VI22_26	VI22_28	-0.274549	U	U	U
	VI22_26	VI22_29	0.035843	U	U	U
	VI22_26	VI22_30	-0.29929	U	U	U
	VI22_27	VI22_28	0.047089	U	HS	U
	VI22_27	VI22_29	-0.114855	U	U	U
	VI22_27	VI22_30	0.1573	HS	PO	HS
	VI22_28	VI22_29	0.411461	FS	U	U
	VI22_28	VI22_30	0.481187	FS	U	U
	VI22_29	VI22_30	0.184291	HS	U	U
Como21	CO21_01	CO21_02	0.238888	FS	U	U
	CO21_01	CO21_03	0.083532	U	HS	U
	CO21_01	CO21_04	0.204887	FS	U	U
	CO21_01	CO21_05	-0.230156	U	U	U
	CO21_01	CO21_06	-0.009836	U	U	U
	CO21_01	CO21_07	-0.082092	U	HS	U
	CO21_01	CO21_08	0.132854	HS	PO	HS
	CO21_01	CO21_09	0.20252	FS	HS	HS
	CO21_01	CO21_10	0.187071	HS	HS	HS
	CO21_01	CO21_11	0.259519	FS	U	U
	CO21_01	CO21_12	-0.172965	U	U	U
	CO21_01	CO21_13	-0.196187	U	U	U
	CO21_01	CO21_14	-0.273913	U	U	U
	CO21_01	CO21_15	-0.266236	U	U	U
	CO21_01	CO21_16	-0.144561	U	U	U
	CO21_01	CO21_17	-0.333791	U	U	U
	CO21_01	CO21_18	-0.134198	U	U	U
	CO21_01	CO21_19	-0.196379	U	U	U
	CO21_01	CO21_20	-0.294736	U	U	U
	CO21_01	CO21_21	-0.017416	U	U	U
	CO21_01	CO21_22	-0.017704	U	PO	U
	CO21_01	CO21_23	0.231116	FS	U	U
	CO21_01	CO21_26	-0.014921	U	U	U
	CO21_01	CO21_27	0.163753	HS	PO	HS
	CO21_01	CO21_28	0.308842	FS	HS	HS
	CO21_01	CO21_29	0.153389	HS	U	U
	CO21_01	CO21_30	0.091208	U	HS	U
	CO21_02	CO21_03	0.236297	FS	U	U
	CO21_02	CO21_04	-0.071825	U	U	U
	CO21_02	CO21_05	-0.073052	U	U	U
	CO21_02	CO21_06	-0.240423	U	U	U
	CO21_02	CO21_07	-0.092648	U	U	U
	CO21_02	CO21_08	-0.019815	U	U	U
	CO21_02	CO21_09	-0.022502	U	U	U
	CO21_02	CO21_10	-0.025381	U	U	U
	CO21_02	CO21_11	-0.04083	U	U	U
	CO21_02	CO21_12	0.176707	HS	U	U
	CO21_02	CO21_13	-0.038143	U	HS	U
	CO21_02	CO21_14	-0.061365	U	U	U
	CO21_02	CO21_15	0.005998	U	U	U
	CO21_02	CO21_16	0.086219	U	U	U
	CO21_02	CO21_17	-0.154829	U	U	U
	CO21_02	CO21_18	-0.271514	U	U	U
	CO21_02	CO21_19	-0.144465	U	HS	U
	CO21_02	CO21_20	0.083532	U	U	U
	CO21_02	CO21_21	0.275352	FS	U	U
	CO21_02	CO21_22	0.117405	HS	U	U
	CO21_02	CO21_23	0.117117	HS	U	U
	CO21_02	CO21_26	0.003215	U	U	U
	CO21_02	CO21_27	-0.025189	U	U	U
	CO21_02	CO21_28	-0.136692	U	FS	U
	CO21_02	CO21_29	-0.064148	U	U	U
	CO21_02	CO21_30	0.288211	FS	HS	HS
	CO21_03	CO21_04	-0.136692	U	U	U
	CO21_03	CO21_05	0.153485	HS	U	U
	CO21_03	CO21_06	-0.15737	U	U	U
	CO21_03	CO21_07	-0.094912	U	U	U
	CO21_03	CO21_08	-0.094912	U	U	U
	CO21_03	CO21_09	-0.016839	U	U	U
	CO21_03	CO21_10	-0.016839	U	U	U
	CO21_03	CO21_11	-0.098035	U	U	U
	CO21_03	CO21_12	0.142429	HS	U	U
	CO21_03	CO21_13	-0.029331	U	PO	U
	CO21_03	CO21_14	-0.294778	U	U	U
	CO21_03	CO21_15	0.023758	U	U	U
	CO21_03	CO21_16	0.104954	HS	U	U
	CO21_03	CO21_17	0.030004	U	PO	U
	CO21_03	CO21_18	0.092462	U	U	U
	CO21_03	CO21_19	-0.044946	U	U	U
	CO21_03	CO21_20	0.104954	HS	U	U
	CO21_03	CO21_21	-0.144879	U	FS	U
	CO21_03	CO21_22	-0.179231	U	U	U
	CO21_03	CO21_23	0.064356	U	U	U
	CO21_03	CO21_26	0.161166	HS	U	U
	CO21_03	CO21_27	0.020636	U	U	U
	CO21_03	CO21_28	0.070602	U	U	U
	CO21_03	CO21_29	0.114323	HS	U	U
	CO21_03	CO21_30	0.114323	HS	U	U
	CO21_04	CO21_05	-0.073052	U	U	U
	CO21_04	CO21_06	0.026881	U	U	U
	CO21_04	CO21_07	0.026881	U	U	U
	CO21_04	CO21_08	0.316423	FS	HS	HS
	CO21_04	CO21_09	0.028932	U	U	U
	CO21_04	CO21_10	-0.043325	U	U	U
	CO21_04	CO21_11	0.099077	HS	HS	HS
	CO21_04	CO21_12	0.096198	HS	U	U
	CO21_04	CO21_13	-0.136884	U	U	U
	CO21_04	CO21_14	-0.064436	U	U	U
	CO21_04	CO21_15	0.301069	FS	U	U
	CO21_04	CO21_16	-0.012331	U	FS	U
	CO21_04	CO21_17	0.055032	U	U	U
	CO21_04	CO21_18	-0.009836	U	U	U
	CO21_04	CO21_19	-0.033249	U	U	U
	CO21_04	CO21_20	0.57551	FS	U	U
	CO21_04	CO21_21	0.049659	U	U	U
	CO21_04	CO21_22	-0.085067	U	U	U
	CO21_04	CO21_23	0.034209	U	HS	U
	CO21_04	CO21_26	-0.123738	U	U	U
	CO21_04	CO21_27	-0.051481	U	U	U
	CO21_04	CO21_28	-0.09284	U	HS	U
	CO21_04	CO21_29	0.168935	HS	U	U
	CO21_04	CO21_30	-0.232747	U	U	U
	CO21_05	CO21_06	-0.015113	U	U	U
	CO21_05	CO21_07	0.047068	U	U	U
	CO21_05	CO21_08	-0.015113	U	U	U
	CO21_05	CO21_09	-0.232747	U	U	U
	CO21_05	CO21_10	0.321796	FS	U	U
	CO21_05	CO21_11	-0.040638	U	U	U
	CO21_05	CO21_12	0.029219	U	U	U
	CO21_05	CO21_13	-0.046204	U	U	U
	CO21_05	CO21_14	-0.061653	U	U	U
	CO21_05	CO21_15	-0.206838	U	HS	U
	CO21_05	CO21_16	-0.204055	U	U	U
	CO21_05	CO21_17	-0.009644	U	U	U
	CO21_05	CO21_18	-0.08737	U	FS	U
	CO21_05	CO21_19	-0.079693	U	U	U
	CO21_05	CO21_20	0.114526	HS	U	U
	CO21_05	CO21_21	-0.147248	U	HS	U
	CO21_05	CO21_22	0.052345	U	FS	U
	CO21_05	CO21_23	0.643065	FS	U	U
	CO21_05	CO21_26	-0.180737	U	U	U
	CO21_05	CO21_27	-0.26614	U	U	U
	CO21_05	CO21_28	0.096294	HS	U	U
	CO21_05	CO21_29	0.417659	FS	HS	HS
	CO21_05	CO21_30	-0.118556	U	U	U
	CO21_06	CO21_07	0.060118	U	HS	U
	CO21_06	CO21_08	-0.012426	U	HS	U
	CO21_06	CO21_09	-0.02279	U	U	U
	CO21_06	CO21_10	0.132662	HS	U	U
	CO21_06	CO21_11	-0.157515	U	HS	U
	CO21_06	CO21_12	0.032194	U	FS	U
	CO21_06	CO21_13	0.102052	HS	U	U
	CO21_06	CO21_14	0.171718	HS	U	U
	CO21_06	CO21_15	-0.061365	U	U	U
	CO21_06	CO21_16	-0.134006	U	U	U
	CO21_06	CO21_17	0.158955	HS	U	U
	CO21_06	CO21_18	0.280822	FS	U	U
	CO21_06	CO21_19	0.348185	FS	U	U
	CO21_06	CO21_20	0.065684	U	U	U
	CO21_06	CO21_21	-0.030275	U	U	U
	CO21_06	CO21_22	-0.001871	U	U	U
	CO21_06	CO21_23	0.052633	U	U	U
	CO21_06	CO21_26	-0.082092	U	U	U
	CO21_06	CO21_27	-0.035361	U	U	U
	CO21_06	CO21_28	0.09687	HS	U	U
	CO21_06	CO21_29	-0.121051	U	U	U
	CO21_06	CO21_30	-0.089865	U	U	U
	CO21_07	CO21_08	-0.045724	U	U	U
	CO21_07	CO21_09	-0.157228	U	HS	U
	CO21_07	CO21_10	-0.012139	U	U	U
	CO21_07	CO21_11	-0.167591	U	HS	U
	CO21_07	CO21_12	-0.012139	U	U	U
	CO21_07	CO21_13	-0.084683	U	U	U
	CO21_07	CO21_14	-0.118269	U	U	U
	CO21_07	CO21_15	0.096486	HS	U	U
	CO21_07	CO21_16	0.008492	U	U	U
	CO21_07	CO21_17	-0.064148	U	U	U
	CO21_07	CO21_18	0.373902	FS	U	U
	CO21_07	CO21_19	-0.084587	U	U	U
	CO21_07	CO21_20	-0.162313	U	U	U
	CO21_07	CO21_21	-0.227181	U	U	U
	CO21_07	CO21_22	-0.105506	U	U	U
	CO21_07	CO21_23	-0.004558	U	PO	U
	CO21_07	CO21_26	-0.167687	U	U	U
	CO21_07	CO21_27	-0.157324	U	U	U
	CO21_07	CO21_28	-0.038047	U	PO	U
	CO21_07	CO21_29	-0.195995	U	U	U
	CO21_07	CO21_30	-0.196283	U	HS	U
	CO21_08	CO21_09	-0.020007	U	U	U
	CO21_08	CO21_10	0.241767	FS	PO	FS
	CO21_08	CO21_11	-0.014825	U	PO	U
	CO21_08	CO21_12	-0.014825	U	U	U
	CO21_08	CO21_13	0.1199	HS	U	U
	CO21_08	CO21_14	0.130264	HS	U	U
	CO21_08	CO21_15	0.057719	U	U	U
	CO21_08	CO21_16	0.021063	U	HS	U
	CO21_08	CO21_17	-0.066931	U	U	U
	CO21_08	CO21_18	0.295696	FS	U	U
	CO21_08	CO21_19	0.298478	FS	U	U
	CO21_08	CO21_20	0.130168	HS	U	U
	CO21_08	CO21_21	-0.092648	U	U	U
	CO21_08	CO21_22	-0.157515	U	U	U
	CO21_08	CO21_23	-0.180929	U	U	U
	CO21_08	CO21_26	0.137652	HS	U	U
	CO21_08	CO21_27	-0.098021	U	U	U
	CO21_08	CO21_28	-0.087658	U	HS	U
	CO21_08	CO21_29	-0.186015	U	U	U
	CO21_08	CO21_30	-0.053785	U	U	U
	CO21_09	CO21_10	-0.126617	U	U	U
	CO21_09	CO21_11	0.049659	U	U	U
	CO21_09	CO21_12	-0.05129	U	U	U
	CO21_09	CO21_13	-0.162793	U	U	U
	CO21_09	CO21_14	-0.017704	U	U	U
	CO21_09	CO21_15	0.117021	HS	U	HS
	CO21_09	CO21_16	-0.162793	U	U	U
	CO21_09	CO21_17	-0.090249	U	PO	U
	CO21_09	CO21_18	-0.154925	U	U	U
	CO21_09	CO21_19	-0.009932	U	U	U
	CO21_09	CO21_20	-0.224782	U	U	U
	CO21_09	CO21_21	-0.102915	U	U	U
	CO21_09	CO21_22	-0.035552	U	U	U
	CO21_09	CO21_23	-0.027876	U	U	U
	CO21_09	CO21_26	0.093799	U	FS	U
	CO21_09	CO21_27	-0.09543	U	PO	U
	CO21_09	CO21_28	0.104163	HS	HS	HS
	CO21_09	CO21_29	-0.103107	U	HS	U
	CO21_09	CO21_30	-0.12892	U	PO	U
	CO21_10	CO21_11	0.003311	U	HS	U
	CO21_10	CO21_12	0.003023	U	U	U
	CO21_10	CO21_13	0.034209	U	U	U
	CO21_10	CO21_14	0.005806	U	U	U
	CO21_10	CO21_15	0.18448	HS	U	U
	CO21_10	CO21_16	0.18448	HS	U	U
	CO21_10	CO21_17	0.029028	U	U	U
	CO21_10	CO21_18	0.111935	HS	U	U
	CO21_10	CO21_19	0.257024	FS	U	U
	CO21_10	CO21_20	-0.300205	U	U	U
	CO21_10	CO21_21	0.282933	FS	HS	HS
	CO21_10	CO21_22	-0.175556	U	U	U
	CO21_10	CO21_23	-0.253282	U	HS	U
	CO21_10	CO21_26	-0.173061	U	HS	U
	CO21_10	CO21_27	-0.196474	U	U	U
	CO21_10	CO21_28	-0.022982	U	HS	U
	CO21_10	CO21_29	-0.258655	U	U	U
	CO21_10	CO21_30	-0.103203	U	HS	U
	CO21_11	CO21_12	0.088618	U	U	U
	CO21_11	CO21_13	0.075759	U	U	U
	CO21_11	CO21_14	0.075471	U	U	U
	CO21_11	CO21_15	0.034113	U	U	U
	CO21_11	CO21_16	0.150799	HS	HS	HS
	CO21_11	CO21_17	0.11184	HS	U	U
	CO21_11	CO21_18	-0.033249	U	U	U
	CO21_11	CO21_20	-0.178338	U	U	U
	CO21_11	CO21_21	0.11184	HS	U	U
	CO21_11	CO21_22	0.430805	FS	U	U
	CO21_11	CO21_23	-0.100228	U	HS	U
	CO21_11	CO21_26	-0.177955	U	U	U
	CO21_11	CO21_27	-0.170278	U	U	U
	CO21_11	CO21_28	-0.266236	U	U	U
	CO21_11	CO21_29	0.269979	FS	U	U
	CO21_11	CO21_30	-0.328417	U	U	U
	CO21_12	CO21_13	-0.172965	U	FS	U
	CO21_12	CO21_14	0.381578	FS	PO	FS
	CO21_12	CO21_15	0.005998	U	U	U
	CO21_12	CO21_16	-0.211924	U	U	U
	CO21_12	CO21_17	-0.253282	U	FS	U
	CO21_12	CO21_18	0.226126	FS	U	U
	CO21_12	CO21_19	-0.103011	U	U	U
	CO21_12	CO21_20	-0.175556	U	FS	U
	CO21_12	CO21_21	0.031714	U	U	U
	CO21_12	CO21_22	-0.030467	U	U	U
	CO21_12	CO21_23	0.042078	U	U	U
	CO21_12	CO21_26	0.52945	FS	U	U
	CO21_12	CO21_27	0.306635	FS	U	U
	CO21_12	CO21_28	0.314312	FS	U	U
	CO21_12	CO21_29	0.073264	U	U	U
	CO21_12	CO21_30	0.101668	HS	U	U
	CO21_13	CO21_14	0.156172	HS	FS	HS
	CO21_13	CO21_15	0.021447	U	HS	U
	CO21_13	CO21_16	-0.149455	U	U	U
	CO21_13	CO21_17	0.345498	FS	FS	FS
	CO21_13	CO21_18	-0.017512	U	U	U
	CO21_13	CO21_19	-0.05887	U	HS	U
	CO21_13	CO21_20	-0.087274	U	U	U
	CO21_13	CO21_21	-0.198778	U	U	U
	CO21_13	CO21_22	-0.126233	U	U	U
	CO21_13	CO21_23	-0.136597	U	U	U
	CO21_13	CO21_26	-0.126233	U	U	U
	CO21_13	CO21_27	-0.271322	U	U	U
	CO21_13	CO21_28	0.664176	FS	U	U
	CO21_13	CO21_29	0.236585	FS	U	U
	CO21_13	CO21_30	0.140627	HS	U	U
	CO21_14	CO21_15	0.169031	HS	PO	HS
	CO21_14	CO21_16	0.223535	FS	U	U
	CO21_14	CO21_17	-0.056279	U	PO	U
	CO21_14	CO21_18	0.062997	U	U	U
	CO21_14	CO21_19	0.122683	HS	U	U
	CO21_14	CO21_20	0.04985	U	PO	U
	CO21_14	CO21_21	-0.136597	U	U	U
	CO21_14	CO21_22	-0.019911	U	U	U
	CO21_14	CO21_23	-0.131415	U	U	U
	CO21_14	CO21_26	-0.05887	U	U	U
	CO21_14	CO21_27	-0.214323	U	U	U
	CO21_14	CO21_28	-0.05887	U	U	U
	CO21_14	CO21_29	-0.203959	U	U	U
	CO21_14	CO21_30	0.099173	HS	U	U
	CO21_15	CO21_16	0.148304	HS	U	U
	CO21_15	CO21_17	0.104163	HS	FS	HS
	CO21_15	CO21_18	0.231212	FS	HS	HS
	CO21_15	CO21_19	0.096486	HS	U	U
	CO21_15	CO21_20	0.143218	HS	U	U
	CO21_15	CO21_21	0.275448	FS	U	U
	CO21_15	CO21_22	0.130072	HS	HS	HS
	CO21_15	CO21_23	-0.12892	U	U	U
	CO21_15	CO21_26	-0.157324	U	PO	U
	CO21_15	CO21_27	-0.123738	U	U	U
	CO21_15	CO21_28	-0.051194	U	U	U
	CO21_15	CO21_29	-0.061557	U	FS	U
	CO21_15	CO21_30	-0.051194	U	U	U
	CO21_16	CO21_17	-0.051194	U	FS	U
	CO21_16	CO21_18	0.197434	FS	U	U
	CO21_16	CO21_19	0.080749	U	U	U
	CO21_16	CO21_20	0.280342	FS	U	U
	CO21_16	CO21_21	0.145617	HS	U	U
	CO21_16	CO21_22	-0.025285	U	U	U
	CO21_16	CO21_23	-0.110688	U	HS	U
	CO21_16	CO21_26	0.034113	U	U	U
	CO21_16	CO21_27	0.0653	U	FS	U
	CO21_16	CO21_28	-0.035648	U	U	U
	CO21_16	CO21_29	0.21557	FS	U	U
	CO21_16	CO21_30	-0.002063	U	U	U
	CO21_17	CO21_18	-0.084971	U	U	U
	CO21_17	CO21_19	0.143026	HS	U	U
	CO21_17	CO21_20	-0.074607	U	U	U
	CO21_17	CO21_21	0.54442	FS	U	U
	CO21_17	CO21_22	0.163657	HS	U	U
	CO21_17	CO21_23	-0.116157	U	U	U
	CO21_17	CO21_26	0.075663	U	U	U
	CO21_17	CO21_27	-0.082284	U	HS	U
	CO21_17	CO21_28	-0.010027	U	U	U
	CO21_17	CO21_29	-0.196474	U	HS	U
	CO21_17	CO21_30	0.137844	HS	U	U
	CO21_18	CO21_19	-0.191293	U	U	U
	CO21_18	CO21_20	-0.118748	U	U	U
	CO21_18	CO21_21	0.015977	U	HS	U
	CO21_18	CO21_22	-0.118748	U	PO	U
	CO21_18	CO21_23	-0.263837	U	U	U
	CO21_18	CO21_26	0.36325	FS	U	U
	CO21_18	CO21_27	0.083436	U	U	U
	CO21_18	CO21_28	-0.087466	U	U	U
	CO21_18	CO21_29	-0.02778	U	U	U
	CO21_18	CO21_30	0.044477	U	U	U
	CO21_19	CO21_20	0.003119	U	U	U
	CO21_19	CO21_21	-0.170374	U	U	U
	CO21_19	CO21_22	0.008301	U	U	U
	CO21_19	CO21_23	0.080845	U	U	U
	CO21_19	CO21_26	-0.074607	U	U	U
	CO21_19	CO21_27	0.080845	U	U	U
	CO21_19	CO21_28	-0.064244	U	U	U
	CO21_19	CO21_29	0.383977	FS	U	U
	CO21_19	CO21_30	0.067987	U	U	U
	CO21_20	CO21_21	-0.162505	U	U	U
	CO21_20	CO21_22	0.272474	FS	U	U
	CO21_20	CO21_23	0.30366	FS	U	U
	CO21_20	CO21_26	-0.232555	U	U	U
	CO21_20	CO21_27	0.018664	U	U	U
	CO21_20	CO21_28	-0.198969	U	U	U
	CO21_20	CO21_29	0.008301	U	U	U
	CO21_20	CO21_30	-0.05388	U	HS	U
	CO21_21	CO21_22	-0.126425	U	U	U
	CO21_21	CO21_23	0.042174	U	U	U
	CO21_21	CO21_26	0.10186	HS	U	U
	CO21_21	CO21_27	0.029028	U	U	U
	CO21_21	CO21_28	-0.229964	U	U	U
	CO21_21	CO21_29	-0.040734	U	U	U
	CO21_21	CO21_30	-0.007149	U	U	U
	CO21_22	CO21_23	-0.152238	U	U	U
	CO21_22	CO21_26	0.055032	U	HS	U
	CO21_22	CO21_27	-0.007149	U	PO	U
	CO21_22	CO21_28	0.13794	HS	U	U
	CO21_22	CO21_29	0.161546	HS	PO	HS
	CO21_22	CO21_30	0.088714	U	U	U
	CO21_23	CO21_26	-0.170278	U	U	U
	CO21_23	CO21_27	-0.053593	U	U	U
	CO21_23	CO21_28	-0.092552	U	HS	U
	CO21_23	CO21_29	0.052537	U	U	U
	CO21_23	CO21_30	-0.102915	U	U	U
	CO21_26	CO21_27	-0.092552	U	U	U
	CO21_26	CO21_28	0.125082	HS	U	U
	CO21_26	CO21_29	-0.274297	U	PO	U
	CO21_26	CO21_30	0.047068	U	HS	U
	CO21_27	CO21_28	0.018664	U	U	U
	CO21_27	CO21_29	-0.020295	U	FS	U
	CO21_27	CO21_30	-0.09284	U	PO	U
	CO21_28	CO21_29	-0.030659	U	U	U
	CO21_28	CO21_30	-0.165384	U	FS	U
	CO21_29	CO21_30	-0.020295	U	HS	U
	CO21_24	CO21_25	-0.357013	U	U	U
Sondrio21	SO21_02	SO21_03	-0.062248	U	U	U
	SO21_02	SO21_04	-0.065268	U	U	U
	SO21_02	SO21_05	-0.201179	U	U	U
	SO21_02	SO21_06	-0.125673	U	U	U
	SO21_02	SO21_07	-0.022985	U	HS	U
	SO21_02	SO21_08	-0.101511	U	U	U
	SO21_02	SO21_09	0.070642	U	U	U
	SO21_02	SO21_10	0.022319	U	U	U
	SO21_02	SO21_11	0.248836	FS	PO	FS
	SO21_02	SO21_21	-0.119632	U	U	U
	SO21_02	SO21_22	-0.019965	U	U	U
	SO21_02	SO21_23	0.118966	HS	PO	HS
	SO21_02	SO21_24	0.022319	U	U	U
	SO21_02	SO21_25	0.239776	FS	FS	FS
	SO21_02	SO21_26	-0.101511	U	U	U
	SO21_02	SO21_27	0.001177	U	U	U
	SO21_02	SO21_28	-0.125673	U	U	U
	SO21_02	SO21_29	0.073663	U	U	U
	SO21_02	SO21_30	-0.056207	U	U	U
	SO21_03	SO21_04	0.121986	HS	PO	HS
	SO21_03	SO21_05	0.046481	U	HS	U
	SO21_03	SO21_06	0.121986	HS	PO	HS
	SO21_03	SO21_07	0.103865	HS	FS	HS
	SO21_03	SO21_08	-0.035066	U	U	U
	SO21_03	SO21_09	-0.044126	U	U	U
	SO21_03	SO21_10	0.088764	U	FS	U
	SO21_03	SO21_11	-0.047147	U	U	U
	SO21_03	SO21_21	-0.053187	U	U	U
	SO21_03	SO21_22	-0.013924	U	U	U
	SO21_03	SO21_23	0.004197	U	U	U
	SO21_03	SO21_24	0.088764	U	FS	U
	SO21_03	SO21_25	0.004197	U	U	U
	SO21_03	SO21_26	-0.09547	U	U	U
	SO21_03	SO21_27	-0.113592	U	U	U
	SO21_03	SO21_28	0.061582	U	HS	U
	SO21_03	SO21_29	0.079703	U	HS	U
	SO21_03	SO21_30	0.010238	U	U	U
	SO21_04	SO21_05	0.16427	HS	HS	HS
	SO21_04	SO21_06	0.118966	HS	U	U
	SO21_04	SO21_07	-0.080369	U	U	U
	SO21_04	SO21_08	-0.038086	U	U	U
	SO21_04	SO21_09	-0.107551	U	U	U
	SO21_04	SO21_10	0.025339	U	U	U
	SO21_04	SO21_11	0.010238	U	U	U
	SO21_04	SO21_21	-0.116612	U	U	U
	SO21_04	SO21_22	0.04346	U	U	U
	SO21_04	SO21_23	-0.119632	U	U	U
	SO21_04	SO21_24	0.146148	HS	FS	HS
	SO21_04	SO21_25	-0.059228	U	U	U
	SO21_04	SO21_26	-0.038086	U	U	U
	SO21_04	SO21_27	-0.177017	U	U	U
	SO21_04	SO21_28	0.239776	FS	FS	FS
	SO21_04	SO21_29	0.076683	U	HS	U
	SO21_04	SO21_30	-0.113592	U	U	U
	SO21_05	SO21_06	0.587103	FS	FS	FS
	SO21_05	SO21_07	0.266958	FS	PO	FS
	SO21_05	SO21_08	0.128027	HS	U	U
	SO21_05	SO21_09	-0.303867	U	U	U
	SO21_05	SO21_10	-0.170976	U	U	U
	SO21_05	SO21_11	-0.306887	U	U	U
	SO21_05	SO21_21	-0.131713	U	U	U
	SO21_05	SO21_22	-0.152855	U	U	U
	SO21_05	SO21_23	-0.134733	U	U	U
	SO21_05	SO21_24	0.010238	U	U	U
	SO21_05	SO21_25	-0.195138	U	U	U
	SO21_05	SO21_26	-0.173997	U	U	U
	SO21_05	SO21_27	0.049501	U	U	U
	SO21_05	SO21_28	0.405889	FS	PO	FS
	SO21_05	SO21_29	-0.240442	U	U	U
	SO21_05	SO21_30	0.17333	HS	PO	HS
	SO21_06	SO21_07	0.342464	FS	PO	FS
	SO21_06	SO21_08	-0.038086	U	U	U
	SO21_06	SO21_09	-0.34917	U	U	U
	SO21_06	SO21_10	-0.21628	U	U	U
	SO21_06	SO21_11	-0.291786	U	U	U
	SO21_06	SO21_21	-0.237422	U	U	U
	SO21_06	SO21_22	-0.137754	U	U	U
	SO21_06	SO21_23	-0.119632	U	U	U
	SO21_06	SO21_24	-0.035066	U	U	U
	SO21_06	SO21_25	-0.119632	U	U	U
	SO21_06	SO21_26	-0.340109	U	U	U
	SO21_06	SO21_27	0.004197	U	U	U
	SO21_06	SO21_28	0.360585	FS	PO	FS
	SO21_06	SO21_29	-0.104531	U	U	U
	SO21_06	SO21_30	0.248836	FS	HS	HS
	SO21_07	SO21_08	0.004197	U	U	U
	SO21_07	SO21_09	-0.246482	U	U	U
	SO21_07	SO21_10	-0.053187	U	U	U
	SO21_07	SO21_11	-0.068288	U	U	U
	SO21_07	SO21_21	-0.074329	U	U	U
	SO21_07	SO21_22	-0.035066	U	U	U
	SO21_07	SO21_23	0.103865	HS	U	U
	SO21_07	SO21_24	-0.053187	U	U	U
	SO21_07	SO21_25	0.04346	U	HS	U
	SO21_07	SO21_26	-0.177017	U	U	U
	SO21_07	SO21_27	-0.013924	U	U	U
	SO21_07	SO21_28	0.16125	HS	PO	HS
	SO21_07	SO21_29	-0.122653	U	U	U
	SO21_07	SO21_30	0.109906	HS	PO	HS
	SO21_08	SO21_09	-0.022985	U	U	U
	SO21_08	SO21_10	0.109906	HS	HS	HS
	SO21_08	SO21_11	-0.207219	U	U	U
	SO21_08	SO21_21	0.209573	FS	HS	HS
	SO21_08	SO21_22	0.007218	U	HS	U
	SO21_08	SO21_23	-0.09547	U	U	U
	SO21_08	SO21_24	0.109906	HS	U	U
	SO21_08	SO21_25	-0.21628	U	U	U
	SO21_08	SO21_26	0.046481	U	U	U
	SO21_08	SO21_27	0.028359	U	U	U
	SO21_08	SO21_28	0.082723	U	U	U
	SO21_08	SO21_29	-0.080369	U	U	U
	SO21_08	SO21_30	0.091784	U	HS	U
	SO21_09	SO21_10	0.04044	U	U	U
	SO21_09	SO21_11	0.146148	HS	HS	HS
	SO21_09	SO21_21	0.079703	U	HS	U
	SO21_09	SO21_22	-0.001843	U	U	U
	SO21_09	SO21_23	-0.104531	U	U	U
	SO21_09	SO21_24	-0.019965	U	U	U
	SO21_09	SO21_25	0.076683	U	U	U
	SO21_09	SO21_26	0.218634	FS	HS	HS
	SO21_09	SO21_27	0.321322	FS	PO	FS
	SO21_09	SO21_28	-0.288765	U	U	U
	SO21_09	SO21_29	0.333403	FS	FS	FS
	SO21_09	SO21_30	0.082723	U	U	U
	SO21_10	SO21_11	-0.022985	U	U	U
	SO21_10	SO21_21	0.152189	HS	FS	HS
	SO21_10	SO21_22	0.070643	U	U	U
	SO21_10	SO21_23	0.028359	U	U	U
	SO21_10	SO21_24	0.173331	HS	FS	HS
	SO21_10	SO21_25	0.028359	U	U	U
	SO21_10	SO21_26	0.049501	U	U	U
	SO21_10	SO21_27	-0.08943	U	U	U
	SO21_10	SO21_28	-0.035066	U	U	U
	SO21_10	SO21_29	0.103865	HS	U	U
	SO21_10	SO21_30	-0.08641	U	U	U
	SO21_11	SO21_21	-0.104531	U	U	U
	SO21_11	SO21_22	0.176351	HS	U	U
	SO21_11	SO21_23	0.315282	FS	FS	FS
	SO21_11	SO21_24	-0.022985	U	U	U
	SO21_11	SO21_25	0.375686	FS	PO	FS
	SO21_11	SO21_26	0.155209	HS	U	U
	SO21_11	SO21_27	-0.104531	U	U	U
	SO21_11	SO21_28	-0.231381	U	U	U
	SO21_11	SO21_29	0.028359	U	HS	U
	SO21_11	SO21_30	-0.161916	U	U	U
	SO21_21	SO21_22	0.049501	U	U	U
	SO21_21	SO21_23	0.067622	U	U	U
	SO21_21	SO21_24	0.031379	U	U	U
	SO21_21	SO21_25	-0.113592	U	U	U
	SO21_21	SO21_26	0.451192	FS	PO	FS
	SO21_21	SO21_27	0.070643	U	HS	U
	SO21_21	SO21_28	-0.056207	U	U	U
	SO21_21	SO21_29	-0.038086	U	U	U
	SO21_21	SO21_30	-0.047147	U	U	U
	SO21_22	SO21_23	-0.013924	U	U	U
	SO21_22	SO21_24	-0.110572	U	U	U
	SO21_22	SO21_25	0.046481	U	U	U
	SO21_22	SO21_26	0.067622	U	U	U
	SO21_22	SO21_27	-0.071309	U	U	U
	SO21_22	SO21_28	-0.137754	U	U	U
	SO21_22	SO21_29	0.121986	HS	HS	HS
	SO21_22	SO21_30	0.052521	U	HS	U
	SO21_23	SO21_24	0.028359	U	HS	U
	SO21_23	SO21_25	0.245816	FS	PO	FS
	SO21_23	SO21_26	0.146148	HS	U	U
	SO21_23	SO21_27	-0.053187	U	U	U
	SO21_23	SO21_28	-0.059228	U	U	U
	SO21_23	SO21_29	-0.22232	U	U	U
	SO21_23	SO21_30	-0.110572	U	U	U
	SO21_24	SO21_25	0.028359	U	U	U
	SO21_24	SO21_26	-0.010904	U	U	U
	SO21_24	SO21_27	-0.149835	U	U	U
	SO21_24	SO21_28	0.085744	U	FS	U
	SO21_24	SO21_29	-0.016944	U	U	U
	SO21_24	SO21_30	-0.08641	U	U	U
	SO21_25	SO21_26	0.025339	U	U	U
	SO21_25	SO21_27	-0.053187	U	U	U
	SO21_25	SO21_28	-0.119632	U	U	U
	SO21_25	SO21_29	0.019299	U	U	U
	SO21_25	SO21_30	-0.110572	U	U	U
	SO21_26	SO21_27	0.028359	U	U	U
	SO21_26	SO21_28	-0.158895	U	U	U
	SO21_26	SO21_29	-0.140774	U	U	U
	SO21_26	SO21_30	-0.210239	U	U	U
	SO21_27	SO21_28	-0.056207	U	U	U
	SO21_27	SO21_29	0.143128	HS	HS	HS
	SO21_27	SO21_30	0.254877	FS	FS	FS
	SO21_28	SO21_29	-0.104531	U	U	U
	SO21_28	SO21_30	0.007218	U	U	U
	SO21_29	SO21_30	0.085744	U	U	U
	SO21_13	SO21_14	-0.169697	U	U	U
	SO21_13	SO21_15	0.266667	FS	HS	HS
	SO21_13	SO21_16	0.066667	U	U	U
	SO21_13	SO21_17	-0.19697	U	U	U
	SO21_13	SO21_18	-0.178788	U	U	U
	SO21_13	SO21_19	0.084848	U	U	U
	SO21_13	SO21_20	0.084849	U	U	U
	SO21_14	SO21_15	-0.115152	U	U	U
	SO21_14	SO21_16	0.193939	FS	PO	FS
	SO21_14	SO21_17	0.366667	FS	PO	FS
	SO21_14	SO21_18	0.166667	HS	U	U
	SO21_14	SO21_19	-0.224242	U	U	U
	SO21_14	SO21_20	-0.224242	U	U	U
	SO21_15	SO21_16	0.193939	FS	HS	HS
	SO21_15	SO21_17	-0.142424	U	U	U
	SO21_15	SO21_18	-0.269697	U	U	U
	SO21_15	SO21_19	-0.078788	U	U	U
	SO21_15	SO21_20	-0.006061	U	U	U
	SO21_16	SO21_17	0.093939	HS	U	U
	SO21_16	SO21_18	-0.033333	U	U	U
	SO21_16	SO21_19	-0.206061	U	U	U
	SO21_16	SO21_20	-0.206061	U	U	U
	SO21_17	SO21_18	0.357576	FS	PO	FS
	SO21_17	SO21_19	-0.178788	U	U	U
	SO21_17	SO21_20	-0.251515	U	U	U
	SO21_18	SO21_19	0.057576	U	U	U
	SO21_18	SO21_20	-0.233333	U	U	U
	SO21_19	SO21_20	0.466667	FS	PO	FS
Sondrio22	SO22_01	SO22_02	-0.022026	U	U	U
	SO22_01	SO22_03	-0.072079	U	U	U
	SO22_01	SO22_04	0.250265	FS	PO	FS
	SO22_01	SO22_05	0.070072	U	U	U
	SO22_01	SO22_06	-0.034039	U	HS	U
	SO22_01	SO22_07	-0.294316	U	U	U
	SO22_01	SO22_08	-0.228246	U	U	U
	SO22_01	SO22_09	-0.122133	U	U	U
	SO22_01	SO22_10	0.146154	HS	U	U
	SO22_01	SO22_11	0.172181	HS	U	U
	SO22_01	SO22_12	0.012011	U	U	U
	SO22_01	SO22_13	-0.264284	U	U	U
	SO22_01	SO22_14	-0.014017	U	U	U
	SO22_01	SO22_15	-0.094103	U	HS	U
	SO22_01	SO22_16	0.080083	U	HS	U
	SO22_01	SO22_17	0.026026	U	U	U
	SO22_01	SO22_18	-0.032036	U	U	U
	SO22_01	SO22_19	0.022021	U	U	U
	SO22_01	SO22_20	-0.08209	U	U	U
	SO22_01	SO22_21	-0.072079	U	U	U
	SO22_01	SO22_22	0.342363	FS	PO	FS
	SO22_01	SO22_23	-0.140152	U	U	U
	SO22_01	SO22_24	0.054055	U	U	U
	SO22_01	SO22_25	0.254269	FS	HS	HS
	SO22_01	SO22_26	-0.156169	U	U	U
	SO22_01	SO22_27	-0.02603	U	U	U
	SO22_01	SO22_28	-0.024028	U	U	U
	SO22_01	SO22_29	0.254269	FS	HS	HS
	SO22_01	SO22_30	-0.236254	U	U	U
	SO22_02	SO22_03	0.188198	FS	PO	FS
	SO22_02	SO22_04	-0.030034	U	U	U
	SO22_02	SO22_05	-0.210226	U	U	U
	SO22_02	SO22_06	0.106111	HS	U	U
	SO22_02	SO22_07	-0.274295	U	U	U
	SO22_02	SO22_08	0.212224	FS	FS	FS
	SO22_02	SO22_09	0.018017	U	U	U
	SO22_02	SO22_10	0.046047	U	U	U
	SO22_02	SO22_11	0.132139	HS	U	U
	SO22_02	SO22_12	-0.088096	U	U	U
	SO22_02	SO22_13	-0.184199	U	U	U
	SO22_02	SO22_14	0.066068	U	U	U
	SO22_02	SO22_15	-0.194209	U	U	U
	SO22_02	SO22_16	0.04004	U	U	U
	SO22_02	SO22_17	0.346367	FS	FS	FS
	SO22_02	SO22_18	0.108113	HS	HS	HS
	SO22_02	SO22_19	-0.378406	U	U	U
	SO22_02	SO22_20	-0.002004	U	U	U
	SO22_02	SO22_21	0.188198	FS	PO	FS
	SO22_02	SO22_22	-0.058064	U	U	U
	SO22_02	SO22_23	-0.060066	U	U	U
	SO22_02	SO22_24	0.014013	U	U	U
	SO22_02	SO22_25	-0.086094	U	U	U
	SO22_02	SO22_26	0.044045	U	U	U
	SO22_02	SO22_27	-0.066073	U	U	U
	SO22_02	SO22_28	-0.004007	U	U	U
	SO22_02	SO22_29	-0.086094	U	U	U
	SO22_02	SO22_30	0.084087	U	U	U
	SO22_03	SO22_04	0.04004	U	U	U
	SO22_03	SO22_05	-0.080088	U	U	U
	SO22_03	SO22_06	-0.004007	U	U	U
	SO22_03	SO22_07	-0.024028	U	U	U
	SO22_03	SO22_08	-0.018021	U	U	U
	SO22_03	SO22_09	0.148156	HS	FS	HS
	SO22_03	SO22_10	0.056058	U	U	U
	SO22_03	SO22_11	0.082085	U	HS	U
	SO22_03	SO22_12	-0.13815	U	U	U
	SO22_03	SO22_13	-0.114124	U	U	U
	SO22_03	SO22_14	-0.044049	U	U	U
	SO22_03	SO22_15	-0.064071	U	U	U
	SO22_03	SO22_16	-0.190205	U	U	U
	SO22_03	SO22_17	0.056058	U	U	U
	SO22_03	SO22_18	0.118124	HS	FS	HS
	SO22_03	SO22_19	-0.128139	U	U	U
	SO22_03	SO22_20	0.06807	U	U	U
	SO22_03	SO22_21	0.318337	FS	FS	FS
	SO22_03	SO22_22	-0.048053	U	U	U
	SO22_03	SO22_23	0.070073	U	HS	U
	SO22_03	SO22_24	-0.096105	U	U	U
	SO22_03	SO22_25	-0.136147	U	U	U
	SO22_03	SO22_26	0.054055	U	U	U
	SO22_03	SO22_27	0.004002	U	U	U
	SO22_03	SO22_28	0.126132	HS	HS	HS
	SO22_03	SO22_29	-0.136147	U	U	U
	SO22_03	SO22_30	0.154162	HS	HS	HS
	SO22_04	SO22_05	0.062064	U	U	U
	SO22_04	SO22_06	0.078081	U	PO	U
	SO22_04	SO22_07	-0.062068	U	U	U
	SO22_04	SO22_08	0.004002	U	U	U
	SO22_04	SO22_09	-0.010013	U	U	U
	SO22_04	SO22_10	0.198209	FS	PO	FS
	SO22_04	SO22_11	-0.016019	U	U	U
	SO22_04	SO22_12	0.064066	U	U	U
	SO22_04	SO22_13	-0.152165	U	U	U
	SO22_04	SO22_14	-0.022026	U	U	U
	SO22_04	SO22_15	-0.102111	U	U	U
	SO22_04	SO22_16	0.072075	U	U	U
	SO22_04	SO22_17	-0.162175	U	U	U
	SO22_04	SO22_18	0.140147	HS	FS	HS
	SO22_04	SO22_19	-0.046051	U	U	U
	SO22_04	SO22_20	0.03003	U	PO	U
	SO22_04	SO22_21	0.04004	U	U	U
	SO22_04	SO22_22	0.214226	FS	PO	FS
	SO22_04	SO22_23	0.032032	U	HS	U
	SO22_04	SO22_24	-0.074081	U	U	U
	SO22_04	SO22_25	0.006004	U	U	U
	SO22_04	SO22_26	-0.044049	U	U	U
	SO22_04	SO22_27	-0.094103	U	U	U
	SO22_04	SO22_28	-0.032036	U	U	U
	SO22_04	SO22_29	0.006004	U	U	U
	SO22_04	SO22_30	-0.124135	U	U	U
	SO22_05	SO22_06	-0.102111	U	U	U
	SO22_05	SO22_07	0.118124	HS	HS	HS
	SO22_05	SO22_08	-0.056062	U	U	U
	SO22_05	SO22_09	-0.070077	U	U	U
	SO22_05	SO22_10	0.018017	U	U	U
	SO22_05	SO22_11	-0.196212	U	U	U
	SO22_05	SO22_12	0.244258	FS	PO	FS
	SO22_05	SO22_13	0.088092	U	HS	U
	SO22_05	SO22_14	-0.08209	U	U	U
	SO22_05	SO22_15	0.018017	U	U	U
	SO22_05	SO22_16	-0.048053	U	U	U
	SO22_05	SO22_17	-0.102111	U	U	U
	SO22_05	SO22_18	-0.100109	U	U	U
	SO22_05	SO22_19	0.074077	U	U	U
	SO22_05	SO22_20	0.090094	U	FS	U
	SO22_05	SO22_21	-0.080088	U	U	U
	SO22_05	SO22_22	0.094098	HS	U	U
	SO22_05	SO22_23	0.15216	HS	PO	HS
	SO22_05	SO22_24	0.106111	HS	PO	HS
	SO22_05	SO22_25	0.186196	HS	PO	HS
	SO22_05	SO22_26	-0.104113	U	U	U
	SO22_05	SO22_27	-0.034039	U	U	U
	SO22_05	SO22_28	-0.212229	U	U	U
	SO22_05	SO22_29	0.186196	HS	PO	HS
	SO22_05	SO22_30	0.116122	HS	U	U
	SO22_06	SO22_07	0.014013	U	HS	U
	SO22_06	SO22_08	0.260275	FS	HS	HS
	SO22_06	SO22_09	0.186196	HS	HS	HS
	SO22_06	SO22_10	-0.02603	U	U	U
	SO22_06	SO22_11	0.060062	U	HS	U
	SO22_06	SO22_12	0.080083	U	U	U
	SO22_06	SO22_13	-0.016019	U	U	U
	SO22_06	SO22_14	0.054055	U	U	U
	SO22_06	SO22_15	0.094098	HS	FS	HS
	SO22_06	SO22_16	0.268284	FS	HS	HS
	SO22_06	SO22_17	-0.206222	U	U	U
	SO22_06	SO22_18	0.156164	HS	PO	HS
	SO22_06	SO22_19	-0.150162	U	U	U
	SO22_06	SO22_20	0.106111	HS	PO	HS
	SO22_06	SO22_21	-0.004007	U	U	U
	SO22_06	SO22_22	-0.070077	U	U	U
	SO22_06	SO22_23	-0.072079	U	U	U
	SO22_06	SO22_24	-0.058064	U	U	U
	SO22_06	SO22_25	-0.218235	U	U	U
	SO22_06	SO22_26	0.15216	HS	HS	HS
	SO22_06	SO22_27	-0.198214	U	U	U
	SO22_06	SO22_28	0.164173	HS	U	U
	SO22_06	SO22_29	-0.218235	U	U	U
	SO22_06	SO22_30	-0.28831	U	U	U
	SO22_07	SO22_08	-2e-06	U	U	U
	SO22_07	SO22_09	0.046047	U	U	U
	SO22_07	SO22_10	0.014013	U	HS	U
	SO22_07	SO22_11	-0.200216	U	U	U
	SO22_07	SO22_12	-0.060066	U	U	U
	SO22_07	SO22_13	0.324344	FS	FS	FS
	SO22_07	SO22_14	-0.086094	U	U	U
	SO22_07	SO22_15	0.314333	FS	FS	FS
	SO22_07	SO22_16	0.008006	U	U	U
	SO22_07	SO22_17	-0.226244	U	U	U
	SO22_07	SO22_18	-0.104113	U	U	U
	SO22_07	SO22_19	0.310329	FS	FS	FS
	SO22_07	SO22_20	0.08609	U	PO	HS
	SO22_07	SO22_21	-0.024028	U	U	U
	SO22_07	SO22_22	-0.090098	U	U	U
	SO22_07	SO22_23	0.088092	U	PO	HS
	SO22_07	SO22_24	-0.078086	U	U	U
	SO22_07	SO22_25	0.002	U	HS	U
	SO22_07	SO22_26	0.012011	U	U	U
	SO22_07	SO22_27	0.142149	HS	U	U
	SO22_07	SO22_28	-0.096105	U	U	U
	SO22_07	SO22_29	0.002	U	HS	U
	SO22_07	SO22_30	0.172181	HS	U	U
	SO22_08	SO22_09	0.172181	HS	PO	HS
	SO22_08	SO22_10	-0.160173	U	U	U
	SO22_08	SO22_11	-0.014017	U	U	U
	SO22_08	SO22_12	0.126132	HS	U	U
	SO22_08	SO22_13	0.090094	U	HS	U
	SO22_08	SO22_14	-0.140152	U	U	U
	SO22_08	SO22_15	-0.040045	U	U	U
	SO22_08	SO22_16	0.194205	FS	HS	HS
	SO22_08	SO22_17	-0.160173	U	U	U
	SO22_08	SO22_18	0.202213	FS	PO	FS
	SO22_08	SO22_19	-0.284305	U	U	U
	SO22_08	SO22_20	0.15216	HS	PO	HS
	SO22_08	SO22_21	-0.018021	U	U	U
	SO22_08	SO22_22	-0.024028	U	U	U
	SO22_08	SO22_23	0.094098	HS	PO	HS
	SO22_08	SO22_24	0.048049	U	HS	U
	SO22_08	SO22_25	-0.052058	U	U	U
	SO22_08	SO22_26	0.198209	FS	PO	FS
	SO22_08	SO22_27	-0.272293	U	U	U
	SO22_08	SO22_28	0.03003	U	U	U
	SO22_08	SO22_29	-0.052058	U	U	U
	SO22_08	SO22_30	-0.242261	U	U	U
	SO22_09	SO22_10	-0.234252	U	U	U
	SO22_09	SO22_11	0.092096	U	PO	HS
	SO22_09	SO22_12	-0.008011	U	U	U
	SO22_09	SO22_13	0.076079	U	U	U
	SO22_09	SO22_14	-0.214231	U	U	U
	SO22_09	SO22_15	0.126132	HS	HS	HS
	SO22_09	SO22_16	-2e-06	U	U	U
	SO22_09	SO22_17	-0.174188	U	U	U
	SO22_09	SO22_18	0.128134	HS	PO	HS
	SO22_09	SO22_19	-0.118128	U	U	U
	SO22_09	SO22_20	0.138145	HS	FS	HS
	SO22_09	SO22_21	0.148156	HS	FS	HS
	SO22_09	SO22_22	-0.098107	U	U	U
	SO22_09	SO22_23	0.020019	U	HS	U
	SO22_09	SO22_24	-0.02603	U	U	U
	SO22_09	SO22_25	-0.186201	U	U	U
	SO22_09	SO22_26	0.244258	FS	FS	FS
	SO22_09	SO22_27	-0.106115	U	U	U
	SO22_09	SO22_28	0.316335	FS	FS	FS
	SO22_09	SO22_29	-0.186201	U	U	U
	SO22_09	SO22_30	-0.136147	U	U	U
	SO22_10	SO22_11	-0.180194	U	U	U
	SO22_10	SO22_12	-0.040045	U	U	U
	SO22_10	SO22_13	-0.256276	U	U	U
	SO22_10	SO22_14	0.354376	FS	U	U
	SO22_10	SO22_15	-0.146158	U	U	U
	SO22_10	SO22_16	0.028028	U	U	U
	SO22_10	SO22_17	0.154162	HS	HS	HS
	SO22_10	SO22_18	0.036036	U	U	U
	SO22_10	SO22_19	0.090094	U	HS	U
	SO22_10	SO22_20	-0.194209	U	U	U
	SO22_10	SO22_21	0.056058	U	U	U
	SO22_10	SO22_22	0.230243	FS	PO	FS
	SO22_10	SO22_23	-0.012015	U	U	U
	SO22_10	SO22_24	-0.118128	U	U	U
	SO22_10	SO22_25	-0.038043	U	U	U
	SO22_10	SO22_26	-0.268288	U	U	U
	SO22_10	SO22_27	0.162171	HS	FS	HS
	SO22_10	SO22_28	-0.256276	U	U	U
	SO22_10	SO22_29	-0.038043	U	U	U
	SO22_10	SO22_30	0.252267	FS	HS	HS
	SO22_11	SO22_12	-0.134145	U	U	U
	SO22_11	SO22_13	-0.170184	U	U	U
	SO22_11	SO22_14	-0.100109	U	U	U
	SO22_11	SO22_15	-2e-06	U	HS	U
	SO22_11	SO22_16	-0.126137	U	U	U
	SO22_11	SO22_17	0.18019	HS	HS	HS
	SO22_11	SO22_18	0.182192	HS	PO	HS
	SO22_11	SO22_19	-0.064071	U	U	U
	SO22_11	SO22_20	0.012011	U	U	U
	SO22_11	SO22_21	0.082085	U	HS	U
	SO22_11	SO22_22	-0.044049	U	U	U
	SO22_11	SO22_23	-0.046051	U	U	U
	SO22_11	SO22_24	0.088092	U	U	U
	SO22_11	SO22_25	0.048049	U	FS	U
	SO22_11	SO22_26	0.118124	HS	PO	HS
	SO22_11	SO22_27	0.008006	U	U	U
	SO22_11	SO22_28	0.190201	FS	FS	FS
	SO22_11	SO22_29	0.048049	U	FS	U
	SO22_11	SO22_30	-0.262282	U	U	U
	SO22_12	SO22_13	-0.030034	U	U	U
	SO22_12	SO22_14	-0.020024	U	U	U
	SO22_12	SO22_15	-0.100109	U	U	U
	SO22_12	SO22_16	0.074077	U	U	U
	SO22_12	SO22_17	-0.040045	U	U	U
	SO22_12	SO22_18	0.082085	U	U	U
	SO22_12	SO22_19	-0.104113	U	U	U
	SO22_12	SO22_20	0.092096	U	FS	U
	SO22_12	SO22_21	-0.13815	U	U	U
	SO22_12	SO22_22	0.036036	U	U	U
	SO22_12	SO22_23	0.154162	HS	PO	HS
	SO22_12	SO22_24	0.228241	FS	FS	FS
	SO22_12	SO22_25	0.008006	U	U	U
	SO22_12	SO22_26	-0.042047	U	U	U
	SO22_12	SO22_27	-0.152165	U	U	U
	SO22_12	SO22_28	-0.150162	U	U	U
	SO22_12	SO22_29	0.008006	U	U	U
	SO22_12	SO22_30	-0.062068	U	U	U
	SO22_13	SO22_14	-0.296318	U	U	U
	SO22_13	SO22_15	0.284301	FS	FS	FS
	SO22_13	SO22_16	0.278295	FS	HS	HS
	SO22_13	SO22_17	-0.196212	U	U	U
	SO22_13	SO22_18	-0.194209	U	U	U
	SO22_13	SO22_19	0.280297	FS	PO	FS
	SO22_13	SO22_20	0.116122	HS	PO	HS
	SO22_13	SO22_21	-0.114124	U	U	U
	SO22_13	SO22_22	-0.180194	U	U	U
	SO22_13	SO22_23	-0.002004	U	U	U
	SO22_13	SO22_24	0.012011	U	U	U
	SO22_13	SO22_25	0.032032	U	HS	U
	SO22_13	SO22_26	0.162171	HS	PO	HS
	SO22_13	SO22_27	0.112117	HS	U	U
	SO22_13	SO22_28	0.174184	HS	HS	HS
	SO22_13	SO22_29	0.032032	U	HS	U
	SO22_13	SO22_30	0.082085	U	U	U
	SO22_14	SO22_15	-0.126137	U	U	U
	SO22_14	SO22_16	0.048049	U	U	U
	SO22_14	SO22_17	0.114119	HS	U	U
	SO22_14	SO22_18	-0.064071	U	U	U
	SO22_14	SO22_19	-0.010013	U	U	U
	SO22_14	SO22_20	-0.234252	U	U	U
	SO22_14	SO22_21	-0.044049	U	U	U
	SO22_14	SO22_22	-0.050056	U	U	U
	SO22_14	SO22_23	-0.172186	U	U	U
	SO22_14	SO22_24	-0.098107	U	U	U
	SO22_14	SO22_25	-0.13815	U	U	U
	SO22_14	SO22_26	-0.308331	U	U	U
	SO22_14	SO22_27	0.062064	U	U	U
	SO22_14	SO22_28	-0.236254	U	U	U
	SO22_14	SO22_29	-0.13815	U	U	U
	SO22_14	SO22_30	-0.028032	U	U	U
	SO22_15	SO22_16	0.088092	U	U	U
	SO22_15	SO22_17	-0.146158	U	U	U
	SO22_15	SO22_18	-0.144156	U	U	U
	SO22_15	SO22_19	0.270286	FS	FS	FS
	SO22_15	SO22_20	0.046047	U	PO	U
	SO22_15	SO22_21	-0.064071	U	U	U
	SO22_15	SO22_22	-0.130141	U	U	U
	SO22_15	SO22_23	-0.072079	U	U	U
	SO22_15	SO22_24	0.002	U	U	U
	SO22_15	SO22_25	-0.038043	U	HS	U
	SO22_15	SO22_26	0.092096	U	U	U
	SO22_15	SO22_27	0.162171	HS	U	U
	SO22_15	SO22_28	0.104109	HS	U	U
	SO22_15	SO22_29	-0.038043	U	HS	U
	SO22_15	SO22_30	0.012011	U	U	U
	SO22_16	SO22_17	-0.272293	U	U	U
	SO22_16	SO22_18	-0.090098	U	U	U
	SO22_16	SO22_19	0.084087	U	U	U
	SO22_16	SO22_20	-0.020024	U	U	U
	SO22_16	SO22_21	-0.190205	U	U	U
	SO22_16	SO22_22	-0.076083	U	U	U
	SO22_16	SO22_23	-0.258278	U	U	U
	SO22_16	SO22_24	-0.004007	U	U	U
	SO22_16	SO22_25	-0.164177	U	U	U
	SO22_16	SO22_26	0.026026	U	U	U
	SO22_16	SO22_27	0.036036	U	U	U
	SO22_16	SO22_28	0.218231	FS	HS	HS
	SO22_16	SO22_29	-0.164177	U	U	U
	SO22_16	SO22_30	-0.294316	U	U	U
	SO22_17	SO22_18	-0.084092	U	U	U
	SO22_17	SO22_19	-0.090098	U	U	U
	SO22_17	SO22_20	-0.134145	U	U	U
	SO22_17	SO22_21	0.056058	U	U	U
	SO22_17	SO22_22	-0.070077	U	U	U
	SO22_17	SO22_23	-0.072079	U	U	U
	SO22_17	SO22_24	0.062064	U	U	U
	SO22_17	SO22_25	0.142149	HS	U	U
	SO22_17	SO22_26	-0.14816	U	U	U
	SO22_17	SO22_27	0.282299	FS	HS	HS
	SO22_17	SO22_28	-0.196212	U	U	U
	SO22_17	SO22_29	0.142149	HS	U	U
	SO22_17	SO22_30	0.552587	FS	FS	FS
	SO22_18	SO22_19	-0.14816	U	U	U
	SO22_18	SO22_20	0.048049	U	PO	U
	SO22_18	SO22_21	0.118124	HS	FS	HS
	SO22_18	SO22_22	0.112117	HS	FS	HS
	SO22_18	SO22_23	0.110115	HS	PO	HS
	SO22_18	SO22_24	-0.056062	U	U	U
	SO22_18	SO22_25	-0.156169	U	U	U
	SO22_18	SO22_26	0.154162	HS	FS	HS
	SO22_18	SO22_27	-0.136147	U	U	U
	SO22_18	SO22_28	0.106111	HS	U	U
	SO22_18	SO22_29	-0.156169	U	U	U
	SO22_18	SO22_30	-0.226244	U	U	U
	SO22_19	SO22_20	-0.13815	U	U	U
	SO22_19	SO22_21	-0.128139	U	U	U
	SO22_19	SO22_22	0.046047	U	U	U
	SO22_19	SO22_23	-0.076083	U	U	U
	SO22_19	SO22_24	-0.062068	U	U	U
	SO22_19	SO22_25	0.078081	U	U	U
	SO22_19	SO22_26	-0.032036	U	U	U
	SO22_19	SO22_27	0.338359	FS	HS	HS
	SO22_19	SO22_28	0.100105	HS	HS	HS
	SO22_19	SO22_29	0.078081	U	U	U
	SO22_19	SO22_30	0.06807	U	U	U
	SO22_20	SO22_21	0.06807	U	U	U
	SO22_20	SO22_22	-0.118128	U	U	U
	SO22_20	SO22_23	0.120126	HS	PO	HS
	SO22_20	SO22_24	-0.046051	U	U	U
	SO22_20	SO22_25	0.034034	U	U	U
	SO22_20	SO22_26	0.104109	HS	PO	HS
	SO22_20	SO22_27	-0.186201	U	U	U
	SO22_20	SO22_28	-0.004007	U	U	U
	SO22_20	SO22_29	0.034034	U	U	U
	SO22_20	SO22_30	0.024023	U	U	U
	SO22_21	SO22_22	-0.048053	U	U	U
	SO22_21	SO22_23	0.070073	U	HS	U
	SO22_21	SO22_24	-0.096105	U	U	U
	SO22_21	SO22_25	-0.136147	U	U	U
	SO22_21	SO22_26	0.054055	U	U	U
	SO22_21	SO22_27	0.004002	U	U	U
	SO22_21	SO22_28	0.126132	HS	HS	HS
	SO22_21	SO22_29	-0.136147	U	U	U
	SO22_21	SO22_30	0.154162	HS	HS	HS
	SO22_22	SO22_23	0.064066	U	HS	U
	SO22_22	SO22_24	0.018017	U	U	U
	SO22_22	SO22_25	0.218231	FS	PO	FS
	SO22_22	SO22_26	-0.072079	U	U	U
	SO22_22	SO22_27	-0.062068	U	U	U
	SO22_22	SO22_28	-0.12013	U	U	U
	SO22_22	SO22_29	0.218231	FS	PO	FS
	SO22_22	SO22_30	-0.152165	U	U	U
	SO22_23	SO22_24	0.136143	HS	PO	HS
[truncated: 2,305 more rows]
