# Supplementary material for: The genetic trail of the invasive mosquito species Aedes koreicus from the east to the west of Northern Italy
Source: PLoS Negl Trop Dis. 2025 Mar 31;19(3):e0012945. doi: 10.1371/journal.pntd.0012945 (PMC12005524; doi:10.1371/journal.pntd.0012945)
Supplement: S4 Table — Particularly, are reported: number of individuals (N), number of alleles (Na), number of private alleles (Np) and their frequencies in the populations, observed (Ho) and expected (He) heterozygosities, Inbreeding coefficient (FIS), and Polymorphic Information Content (PIC). (XLSX) [file pntd.0012945.s007.xlsx]

## Sheet: Foglio1
Population	Locus	N	Na	Np (frequency)	Ho	He	FIS	PIC
BL11	AK01	13	3000		0.385	0.494	0.221	0.421
	AK05	13	5000		0.846	0.670	-0.263	0.589
	AK07	13	3000		0.539	0.442	-0.217	0.389
	AK09	13	4000		0.615	0.654	0.059	0.556
	AK10	13	2000		0.154	0.276	0.442	0.226
	AK12	13	4000		0.769	0.670	-0.148	0.592
	AK13	13	3000		0.231	0.218	-0.059	0.198
	AK15	13	1000		0.000	0.000	NaN	0.000
	AK23	13	2000		0.539	0.404	-0.333	0.316
	AK28	13	6000		0.692	0.696	0.005	0.625
BL21	AK01	17	3000		0.529	0.434	-0.220	0.385
	AK05	17	5000		0.706	0.689	-0.024	0.611
	AK07	17	3000		0.177	0.169	-0.044	0.157
	AK09	17	4000		0.529	0.570	0.071	0.500
	AK10	17	2000		0.177	0.165	-0.067	0.148
	AK12	17	5000	1 (0.029)	0.765	0.691	-0.106	0.611
	AK13	17	2000		0.059	0.059	0.000	0.055
	AK15	17	2000	1 (0.029)	0.059	0.059	0.000	0.055
	AK23	17	2000		0.294	0.338	0.130	0.274
	AK28	17	6000		0.882	0.677	-0.304	0.629
VI21	AK01	17	3000		0.059	0.118	0.500	0.109
	AK05	17	3000		0.353	0.539	0.345	0.411
	AK07	17	3000		0.471	0.390	-0.208	0.340
	AK09	17	5000		0.588	0.719	0.182	0.652
	AK10	17	2000		0.353	0.371	0.050	0.295
	AK12	17	4000		0.765	0.603	-0.268	0.527
	AK13	17	2000		0.118	0.114	-0.032	0.105
	AK15	17	1000		0.000	0.000	NaN	0.000
	AK23	17	2000		0.353	0.371	0.050	0.295
	AK28	17	5000		0.706	0.724	0.025	0.657
VI22	AK01	15	3000		0.533	0.436	-0.224	0.383
	AK05	15	5000		0.733	0.657	-0.116	0.572
	AK07	15	3000		0.267	0.245	-0.087	0.221
	AK09	15	6000		0.667	0.700	0.048	0.626
	AK10	15	2000		0.333	0.371	0.103	0.294
	AK12	15	5000	1 (0.033)	0.733	0.643	-0.141	0.570
	AK13	15	2000		0.000	0.133	1000	0.117
	AK15	15	1000		0.000	0.000	NaN	0.000
	AK23	15	2000		0.133	0.129	-0.037	0.117
	AK28	15	5000		0.400	0.545	0.266	0.492
CO21	AK01	19	2000		0.263	0.310	0.151	0.255
	AK05	19	4000		0.579	0.588	0.015	0.525
	AK07	19	2000		0.263	0.310	0.151	0.255
	AK09	19	5000		0.389	0.641	0.393	0.584
	AK10	19	2000		0.053	0.240	0.781	0.202
	AK12	19	2000		0.421	0.398	-0.059	0.313
	AK13	19	2000		0.053	0.053	0.000	0.050
	AK15	19	1000		0.000	0.000	NaN	0.000
	AK23	19	2000		0.474	0.368	-0.286	0.296
	AK28	19	4000		0.684	0.614	-0.114	0.538
SO21	AK01	13	2000		0.385	0.410	0.063	0.316
	AK05	13	4000		0.462	0.545	0.153	0.475
	AK07	13	2000		0.385	0.410	0.063	0.316
	AK09	13	5000		0.769	0.795	0.032	0.722
	AK10	13	2000		0.462	0.365	-0.263	0.292
	AK12	13	2000		0.231	0.417	0.446	0.316
	AK13	13	2000		0.231	0.212	-0.091	0.183
	AK15	13	1000		0.000	0.000	NaN	0.000
	AK23	13	3000		0.385	0.340	-0.132	0.303
	AK28	13	3000		0.539	0.667	0.192	0.559
SO22	AK01	14	3000		0.286	0.462	0.381	0.386
	AK05	14	4000		0.571	0.604	0.055	0.520
	AK07	14	4000		0.643	0.610	-0.054	0.507
	AK09	14	5000		0.357	0.703	0.492	0.611
	AK10	14	2000		0.286	0.484	0.409	0.354
	AK12	14	3000	1 (0.071)	0.357	0.495	0.278	0.409
	AK13	14	2000		0.143	0.137	-0.040	0.124
	AK15	14	1000		0.000	0.000	NaN	0.000
	AK23	14	4000		0.571	0.629	0.092	0.557
	AK28	14	4000		0.643	0.668	0.037	0.585
TR22	AK01	12	3000		0.250	0.371	0.327	0.322
	AK05	12	3000		0.500	0.625	0.200	0.511
	AK07	12	3000		0.250	0.477	0.476	0.397
	AK09	12	5000		1000	0.777	-0.288	0.712
	AK10	12	3000	1 (0.167)	0.333	0.530	0.371	0.449
	AK12	12	3000	1 (0.083)	0.500	0.568	0.120	0.460
	AK13	12	3000		0.250	0.235	-0.065	0.212
	AK15	12	2000	1 (0.042)	0.083	0.083	0.000	0.077
	AK23	12	4000		0.167	0.242	0.313	0.221
	AK28	12	5000		0.583	0.640	0.089	0.553
FO21	AK01	16	2000		0.063	0.063	0.000	0.059
	AK05	16	3000		0.563	0.473	-0.189	0.398
	AK07	16	3000		0.563	0.608	0.075	0.523
	AK09	16	5000		0.750	0.719	-0.044	0.649
	AK10	16	2000		0.688	0.508	-0.353	0.374
	AK12	16	2000		0.438	0.517	0.153	0.374
	AK13	16	1000		0.000	0.000	NaN	0.000
	AK15	16	1000		0.000	0.000	NaN	0.000
	AK23	16	1000		0.000	0.000	NaN	0.000
	AK28	16	3000		0.563	0.546	-0.031	0.419
FO22	AK01	10	2000		0.100	0.100	0.000	0.083
	AK05	10	4000		0.400	0.494	0.191	0.394
	AK07	10	3000		0.500	0.533	0.063	0.419
	AK09	10	4000		0.700	0.767	0.087	0.663
	AK10	10	2000		0.500	0.389	-0.286	0.290
	AK12	10	2000		0.900	0.500	-0.800	0.367
	AK13	10	2000		0.300	0.267	-0.125	0.208
	AK15	10	1000		0.000	0.000	NaN	0.000
	AK23	10	2000		0.100	0.100	0.000	0.083
	AK28	10	6000		0.900	0.756	-0.191	0.665
BS21	AK01	13	2000		0.231	0.212	-0.091	0.183
	AK05	13	3000		0.385	0.596	0.355	0.471
	AK07	13	3000		0.077	0.289	0.733	0.248
	AK09	13	6000		0.923	0.795	-0.161	0.732
	AK10	13	2000		0.308	0.449	0.314	0.335
	AK12	13	4000		0.615	0.651	0.054	0.551
	AK13	13	1000		0.000	0.000	NaN	0.000
	AK15	13	1000		0.000	0.000	NaN	0.000
	AK23	13	3000		0.846	0.583	-0.451	0.504
	AK28	13	4000		1000	0.641	-0.560	0.565
AT21	AK01	11	3000		0.364	0.323	-0.127	0.282
	AK05	11	3000		0.818	0.627	-0.304	0.524
	AK07	11	2000		0.454	0.455	0.000	0.340
	AK09	11	5000		0.454	0.605	0.248	0.513
	AK10	11	2000		0.091	0.091	0.000	0.083
	AK12	11	3000		0.636	0.536	-0.186	0.422
	AK13	11	1000		0.000	0.000	NaN	0.000
	AK15	11	1000		0.000	0.000	NaN	0.000
	AK23	11	1000		0.000	0.000	NaN	0.000
	AK28	11	3000		0.546	0.541	-0.008	0.422
SL21	AK01	13	3000		0.231	0.401	0.424	0.343
	AK05	13	4000		0.923	0.680	-0.359	0.597
	AK07	13	2000		0.231	0.212	-0.091	0.183
	AK09	13	3000		0.539	0.551	0.023	0.424
	AK10	13	2000		0.462	0.365	-0.263	0.292
	AK12	13	4000		0.615	0.641	0.040	0.544
	AK13	13	2000		0.308	0.269	-0.143	0.226
	AK15	13	1000		0.000	0.000	0.000	0.000
	AK23	13	2000		0.308	0.269	-0.143	0.226
	AK28	13	5000		0.846	0.785	-0.078	0.715
KO21	AK01	18	3000		0.278	0.245	-0.133	0.211
	AK05	18	4000	1 (0.031)	0.688	0.648	-0.061	0.575
	AK07	18	2000	3 (0.029; 0.029; 0.500)	0.647	0.671	0.036	0.596
	AK09	18	3000	3 (0.028; 0.361; 0.444)	0.611	0.672	0.090	0.586
	AK10	18	2000		0.000	0.000	NaN	0.000
	AK12	18	4000		0.389	0.399	0.025	0.331
	AK13	18	2000	1 (0.028)	0.167	0.160	-0.041	0.149
	AK15	18	1000		0.000	0.000	NaN	0.000
	AK23	18	2000		0.222	0.203	-0.097	0.178
	AK28	18	6000	1 (0.111)	0.889	0.845	-0.052	0.798
