# Supplementary material for: The genetic trail of the invasive mosquito species Aedes koreicus from the east to the west of Northern Italy
Source: PLoS Negl Trop Dis. 2025 Mar 31;19(3):e0012945. doi: 10.1371/journal.pntd.0012945 (PMC12005524; doi:10.1371/journal.pntd.0012945)
Supplement: S5 Table — These intervales were derived from the computation of 10000 bootstrap. (XLSX) [file pntd.0012945.s008.xlsx]

## Sheet: FstP_95%CI
	BL11	BL21	VI21	VI22	CO21	SO21	SO22	TR22	FO21	FO22	BS21	AT21	SL21	KO21
BL11	NA
BL21	-0.017; 0.035	NA
VI21	0.018; 0.029	0.0007; 0.074	NA
VI22	-0.024; 0.024	-0.011; 0.052	-0.016; 0.035	NA
CO21	0.022; 0.174	0.003; 0.064	0.018; 0.138	0.025; 0.134	NA
SO21	0.149; 0.017	0.038; 0.081	0.009; 0.110	0.019; 0.118	-0.021; 0.033	NA
SO22	0.135; 0.0179	0.023; 0.134	0.019; 0.113	0.030; 0.148	-0.001; 0.069	-0.025; 0.013	NA
TR22	-0.006; 0.084	0.002; 0.075	-0.012; 0.045	-0.004; 0.046	0.002; 0.062	-0.016; 0.027	-0.008; 0.071	NA
FO21	0.065; 0.153	0.070; 0.209	0.024; 0.085	0.061; 0.105	0.052; 0.169	0.024; 0.100	0.024; 0.135	0.013; 0.056	NA
FO22	0.029; 0.105	0.051; 0.146	-0.001; 0.056	0.023; 0.096	0.016; 0.114	-0.026; 0.051	0.0009; 0.090	-0.002; 0.018	-0.019; 0.039	NA
BS21	0.012; 0.053	0.005; 0.077	-0.014; 0.051	-0.013; 0.084	0.023; 0.079	0.010; 0.090	0.007; 0.108	-0.003; 0.067	0.019; 0.152	0.001; 0.105	NA
AT21	-0.0008; 0.088	0.020; 0.122	0.002; 0.079	-0.015; 0.112	0.047; 0.157	0.021; 0.110	0.018; 0.137	0.025; 0.078	0.015; 0.196	0.004; 0.122	0.017; 0.172	NA
SL21	-0.016; 0.013	-0.011; 0.047	-0.005; 0.032	-0.021; 0.050	0.037; 0.117	0.018; 0.090	0.016; 0.102	-0.00003; 0.057	0.062; 0.153	0.006; 0.121	0.0002; 0.088	-0.0009; 0.082	NA
KO21	0.084; 0.293	0.086; 0.362	0.129; 0.303	0.107; 0.320	0.160; 0.414	0.164; 0.387	0.173; 0.366	0.117; 0.325	0.215; 0.380	0.138; 0.345	0.136: 0.315	0.122; 0.351	0.088; 0.354	NA
